# Supplementary material for: The Kidney Transcriptome and Proteome Defined by Transcriptomics and Antibody-Based Profiling
Source: PLoS One. 2014 Dec 31;9(12):e116125. doi: 10.1371/journal.pone.0116125 (PMC4281243; doi:10.1371/journal.pone.0116125)
Supplement: S2 File — Group enriched genes. (XLS) [file pone.0116125.s010.xls]

## Sheet: File S2
	Supplementary File_2 S10 – The group enriched kidney proteins
Gene_name	Description	proteinclasses	signal peptide	transmembrane	antibody	category	Group tissues	tissue-Highly tissue enriched score	Group enriched score	enhanced score	Kidney mean fpkm	kidney_a.V5	kidney_b.V6	kidney_c.V23	kidney_d.V24	Max fpkm	max other	mean fpkm	colon fpkm	kidney fpkm	liver fpkm	pancreas fpkm	lung fpkm	prostate fpkm	brain fpkm	stomach fpkm	spleen fpkm	lymphnode fpkm	appendix fpkm	smallintestine fpkm	adrenal fpkm	duodenum fpkm	fat fpkm	cervix fpkm	placenta fpkm	testis fpkm	gallbladder fpkm	urinarybladder fpkm	thyroid fpkm	esophagus fpkm	heart fpkm	skin fpkm	ovary fpkm	bonemarrow fpkm	salivarygland fpkm	Ensg_id	ncbi_gene_summary	uniprot_id	q-value
MAB21L3	mab-21-like 3 (C. elegans)				HPA046187	Group enriched	colon,kidney,esophagus,skin	0.216212	5.46473	2.05238	1.531	1.94272	1.09685	2.25598	0.82712	7.081	7.081	0.745963	2.059	1.531	0.716	0	0.128	0.499	0.214	0.051	0.027	0.007	0.188	0.13	0	0.16	0.121	0.341	0.452	0.257	0.04	0.716	0.041	7.081	0.005	4.98	0	0.143	0.254	ENSG00000173212		Q8N8X9	0.000181188
PIGY	phosphatidylinositol glycan anchor biosynthesis, class Y		YES	YES	NA	Group enriched	colon,kidney,liver	0.322372	18.7829	3.93777	2.735	0.00173	3.09605	7.84181	0	8.484	8.484	0.694556	7.207	2.735	8.484	0	0	0	0	0	0.327	0	0	0	0	0	0	0	0	0	0	0	0	0	0	0	0	0	0	ENSG00000255072	The protein encoded by this gene is part of the GPI-N-acetylglucosaminyltransferase (GIP-GnT) complex which initiates the biosynthesis of glycosylphosphatidylinositol (GPI). GPI is synthesized in the endoplasmic reticulum and serves as an anchor for many surface proteins. Proteins containing GPI anchors can have an important role in cell-cell interactions. The transcript for this gene is bicistro…	Q3MUY2	NA
SLC39A5	solute carrier family 39, member 5	Transporters	YES	YES	HPA018423	Group enriched	colon,kidney,liver,pancreas,smallintestine,duodenum	0.714875	19.6933	4.63671	154.152	199.553	174.612	34.7971	207.647	215.635	215.635	33.246	65.653	154.152	104.744	125.284	0.119	0.898	0.488	1.476	0.194	0.471	7.011	210.452	0.132	215.635	0.867	0.638	0.207	0.218	7.413	0.251	0.089	0.103	0.078	0.205	0.363	0.198	0.302	ENSG00000139540	Zinc is an essential cofactor for hundreds of enzymes. It is involved in protein, nucleic acid, carbohydrate, and lipid metabolism, as well as in the control of gene transcription, growth, development, and differentiation. SLC39A5 belongs to a subfamily of proteins that show structural characteristics of zinc transporters (Taylor and Nicholson, 2003 [PubMed 12659941]).[supplied by OMIM, Mar 2008]	C9JIB2,C9JPS5,Q6ZMH5,C9JPS6,C9JB28,Q6ZMH5,C9JVC6	2.88139e-09
HNF1A	HNF1 homeobox A	Transcription factors			CAB010430	Group enriched	colon,kidney,liver,pancreas,stomach,smallintestine,duodenum	1.19828	6.73381	6.20535	15.979	21.1867	17.9748	5.27657	19.4763	15.979	13.335	2.57504	4.566	15.979	8.702	3.498	0.139	0.166	0.545	4.511	0.192	0.263	0.861	12.525	0.158	13.335	0.216	0.485	0.249	0.386	1.339	0.148	0.118	0.323	0.097	0.176	0.213	0.097	0.239	ENSG00000135100	The protein encoded by this gene is a transcription factor required for the expression of several liver-Highly tissue enriched genes. The encoded protein functions as a homodimer and binds to the inverted palindrome 5'-GTTAATNATTAAC-3'. Defects in this gene are a cause of maturity onset diabetes of the young type 3 (MODY3) and also can result in the appearance of hepatic adenomas. [provided by Re…	P20823,E0YMI8,F5H2Y5,E0YMK1,E0YMK0,F5H3Z5,F5H5U3,E2I9R5,F5H0K0,E0YMJ5	2.40025e-07
TMEM82	transmembrane protein 82			YES	HPA060282	Group enriched	colon,kidney,liver,smallintestine,duodenum	0.675738	18.7081	4.71624	10.28	15.0594	13.1035	3.63615	9.31917	15.213	15.213	2.1797	5.051	10.28	13.429	0	0	0.021	0	0.616	0	0	0.296	13.648	0	15.213	0	0.08	0	0.011	0.184	0	0.023	0	0	0	0	0	0	ENSG00000162460		A0PJX8	3.8444e-10
CLRN3	clarin 3	Transporters		YES	HPA014482	Group enriched	colon,kidney,liver,smallintestine,duodenum,gallbladder	0.363686	7.5267	2.52877	27.838	36.5298	34.0759	8.5356	32.212	76.544	76.544	11.0085	64.823	27.838	39.349	0.07	0.014	0.102	0.187	1.344	0.162	0.05	6.374	76.544	0.077	62.949	0.515	0.13	0.048	0.08	16.348	0.123	0.02	0.036	0.023	0.024	0	0	0	ENSG00000180745		Q8NCR9	0.00471269
HOXD10	homeobox D10	Transcription factors			NA	Group enriched	colon,kidney,prostate,cervix	0.453022	9.16378	5.70216	18.086	18.7157	10.4175	29.0193	14.193	39.923	39.923	3.17178	8.693	18.086	0.017	0	0.054	9.504	0.114	0.07	0	0.481	0.976	0.049	0.133	0.072	0.532	39.923	0.41	1.985	0.097	2.079	0.081	0.548	0.067	1.328	0.339	0	0	ENSG00000128710	This gene is a member of the Abd-B homeobox family and encodes a protein with a homeobox DNA-binding domain. It is included in a cluster of homeobox D genes located on chromosome 2. The encoded nuclear protein functions as a sequence-Highly tissue enriched transcription factor that is expressed in the developing limb buds and is involved in differentiation and limb development. Mutations in this …	P28358	6.63927e-05
HOXD11	homeobox D11	Transcription factors			NA	Group enriched	colon,kidney,prostate,cervix	0.225488	12.6595	2.81961	3.199	2.73233	1.7501	5.59334	2.72096	14.187	14.187	1.13456	6.328	3.199	0	0	0	4.947	0	0	0	0.013	0.137	0	0	0	0.056	14.187	0.457	0.273	0	0.566	0	0.072	0	0.273	0.125	0	0	ENSG00000128713	This gene belongs to the homeobox family of genes. The homeobox genes encode a highly conserved family of transcription factors that play an important role in morphogenesis in all multicellular organisms. Mammals possess four similar homeobox gene clusters, HOXA, HOXB, HOXC and HOXD, located on different chromosomes, consisting of 9 to 11 genes arranged in tandem. This gene is one of several home…	P31277	0.0174954
TUBAL3	tubulin, alpha-like 3				HPA045900	Group enriched	colon,kidney,smallintestine,duodenum	0.206161	16.7942	2.14021	4.859	5.72096	6.72655	1.46747	5.52027	23.569	23.569	2.27033	10.936	4.859	0	0.042	0.089	0.122	0.112	0.202	0.013	0.134	0.658	23.569	0	18.005	0	0.081	0.182	0.854	0.124	0.088	0.01	0.33	0.309	0.124	0	0.101	0.355	ENSG00000178462		A6NHL2,A6NHL2	0.000244651
ABP1	amiloride binding protein 1 (amine oxidase (copper-containing))	Enzymes	YES		HPA031032,HPA031033	Group enriched	colon,kidney,smallintestine,duodenum,placenta	0.493156	10.5074	4.7326	174.951	285.89	113.072	80.7896	220.051	354.758	354.758	36.9672	133.322	174.951	1.489	0.733	0.609	4.029	0.149	18.07	0.399	0.911	11.306	158.398	0.016	127.915	0.463	1.055	354.758	2.266	1.677	1.635	0.143	1.135	0.344	1.08	0.252	0.774	0.236	ENSG00000002726	This gene encodes a membrane glycoprotein that is expressed in many epithelium-rich and/or hematopoietic tissues and oxidatively deaminates putrescine and histamine. The protein may play a role in controlling the level of histamine and/or putrescine in these tissues. It also binds to and is inhibited by amiloride, a diuretic that acts by closing epithelial sodium ion channels. [provided by RefSeq…	P19801,P19801,C9J0G8,P19801,C9J690,C9J2J4	7.62756e-06
AMN	amnionless homolog (mouse)		YES	YES	HPA000817	Group enriched	colon,kidney,stomach,smallintestine,duodenum	0.863065	5.74383	6.30128	55.048	78.5816	63.3213	23.5722	54.7153	63.782	63.782	8.736	41.547	55.048	7.491	0.025	1.286	0.288	0.049	16.933	0.731	0.537	1.671	63.782	0	37.825	0.579	0.266	0.201	0.755	2.819	0.235	0.232	0.565	0.016	1.374	0.187	0.103	1.327	ENSG00000166126	The protein encoded by this gene is a type I transmembrane protein. It is thought to modulate bone morphogenetic protein (BMP) receptor function by serving as an accessory or coreceptor, and thus facilitates or hinders BMP binding. It is known that the mouse AMN gene is expressed in the extraembryonic visceral endoderm layer during gastrulation, but it is found to be mutated in amnionless mouse. …	Q9BXJ7,,	0.000244979
SLC9A3	solute carrier family 9, subfamily A, member 3	Transporters	YES	YES	HPA036493,HPA036669	Group enriched	colon,kidney,stomach,smallintestine,duodenum,gallbladder	0.973621	7.03586	5.88407	68.724	89.3662	64.47	75.7586	45.2997	70.586	70.586	11.6797	70.586	68.724	0.132	0.167	0.18	5.713	0.399	38.377	0.279	0.133	6.985	48.7	0.276	30.841	0.67	0.216	0.175	0.845	37.645	0.169	0.124	2.029	0.066	0.901	0.264	0.099	0.656	ENSG00000066230		P48764,E9PF67	0.0140349
USH1C	Usher syndrome 1C (autosomal recessive, severe)				HPA027492,HPA027398,HPA028033,CAB013690	Group enriched	colon,kidney,stomach,smallintestine,duodenum,gallbladder	0.573417	5.00778	3.72399	48.944	63.3099	53.5993	16.3593	62.508	85.355	85.355	13.1429	52.896	48.944	0.755	2.221	0.223	0.412	10.919	26.526	0.04	0.217	7.593	85.355	0.926	82.794	0.345	0.03	0	0.819	31.565	0.577	0.865	0.042	0.414	0.029	0.239	0	0.112	ENSG00000006611	This gene encodes a scaffold protein that functions in the assembly of Usher protein complexes. The protein contains PDZ domains, a coiled-coil region with a bipartite nuclear localization signal and a PEST degradation sequence. Defects in this gene are the cause of Usher syndrome type 1C and non-syndromic sensorineural deafness autosomal recessive type 18. Multiple transcript variants encoding d…	E9PNW1,Q9Y6N9,Q9Y6N9,Q9Y6N9,Q9Y6N9,Q9Y6N9	0.000552351
TFAP2B	transcription factor AP-2 beta	Transcription factors			HPA034683,CAB010426	Group enriched	kidney,adrenal,esophagus,skin,salivarygland	0.994036	7.95659	7.03599	8.5	5.03701	7.11902	15.9932	5.85013	8.551	8.551	1.20807	0.017	8.5	0	0	0.011	0.049	0	0	0	0.013	0	0	3.52	0.038	0.21	0	0.561	0.774	0.135	0.006	0.012	2.361	0	7.86	0	0	8.551	ENSG00000008196	This gene encodes a member of the AP-2 family of transcription factors. AP-2 proteins form homo- or hetero-dimers with other AP-2 family members and bind Highly tissue enriched DNA sequences. They are thought to stimulate cell proliferation and suppress terminal differentiation of Highly tissue enriched cell types during embryonic development. Highly tissue enriched AP-2 family members differ in …	Q92481,Q92481,Q92481	4.9608e-13
SLC4A1	solute carrier family 4, anion exchanger, member 1	Transporters		YES	HPA015584	Group enriched	kidney,bonemarrow	0.201468	16.2451	4.36358	46.674	69.3328	35.6833	30.4709	51.2102	231.67	231.67	10.6963	0.141	46.674	0.185	0	0.119	0.012	0.021	0.047	0.38	0.022	0.023	0	0.039	0	0	0	8.567	0.121	0.05	0.022	0.021	0.302	0.019	0.178	0.016	231.67	0.17	ENSG00000004939	The protein encoded by this gene is part of the anion exchanger (AE) family and is expressed in the erythrocyte plasma membrane, where it functions as a chloride/bicarbonate exchanger involved in carbon dioxide transport from tissues to lungs. The protein comprises two domains that are structurally and functionally distinct. The N-terminal 40kDa domain is located in the cytoplasm and acts as an a…	P02730	0.000108813
POU3F3	POU class 3 homeobox 3	Transcription factors			NA	Group enriched	kidney,brain	1.43779	56.6801	15.4097	26.543	21.17	17.2419	49.2758	18.4855	26.543	18.461	1.72248	0.261	26.543	0	0	0	0.056	18.461	0.067	0.007	0.039	0.07	0.025	0.113	0.013	0.223	0	0	0.076	0.005	0.014	0.002	0.011	0.007	0.397	0.105	0.005	0.007	ENSG00000198914	POU3F3 is a member of the class III POU family of transcription factors (see POU3F1; MIM 602479) that are expressed in the central nervous system. The POU domain in these proteins is required for high affinity binding to octamer DNA sequences (summarized by Sumiyama et al., 1996 [PubMed 8703082]).[supplied by OMIM, Jul 2010]	P20264	5.73111e-25
CDH9	cadherin 9, type 2 (T1-cadherin)			YES	HPA007167	Group enriched	kidney,brain	0.785441	15.8864	10.6193	5.535	5.66351	7.59647	1.62365	7.25767	7.047	7.047	0.521222	0.03	5.535	0	0	0	0.017	7.047	0.144	0	0	0.027	0.368	0.287	0	0.057	0	0	0.098	0.008	0	0	0.396	0	0.014	0	0.045	0	ENSG00000113100	This gene encodes a type II classical cadherin from the cadherin superfamily, integral membrane proteins that mediate calcium-dependent cell-cell adhesion. Mature cadherin proteins are composed of a large N-terminal extracellular domain, a single membrane-spanning domain, and a small, highly conserved C-terminal cytoplasmic domain. The extracellular domain consists of 5 subdomains, each containin…	Q9ULB4,E7EPN0,D6RBT9	1.14401e-15
RP11-35N6.1	Lipid phosphate phosphatase-related protein type 1			YES	HPA014968	Group enriched	kidney,brain	0.583853	8.5074	8.4354	27.127	25.1736	42.6777	13.2538	27.4029	46.462	46.462	3.21585	0.204	27.127	3.997	0.447	4.325	0.587	46.462	0.227	0	0.005	0.016	0.223	0.273	0.027	0.088	0.037	0.179	1.542	0.332	0.102	0	0.117	0.031	0.13	0	0	0.35	ENSG00000148123	This gene encodes a member of the plasticity-related gene (PRG) family. Members of the PRG family mediate lipid phosphate phosphatase activity in neurons and are known to be involved in neuronal plasticity. The protein encoded by this gene does not perform its function through enzymatic phospholipid degradation. This gene is strongly expressed in brain. It shows dynamic expression regulation duri…	Q8TBJ4,,Q8TBJ4,Q8TBJ4	4.29697e-13
KCNJ10	potassium inwardly-rectifying channel, subfamily J, member 10	Voltage-gated ion channels		YES	CAB022636	Group enriched	kidney,brain	0.321691	5.69782	5.33019	21.074	19.1947	15.3344	33.9132	15.8533	65.51	65.51	3.9537	0.296	21.074	0.777	0.033	0.033	0.148	65.51	0.654	7.598	6.247	2.309	0.256	0.207	0.231	0.049	0.046	0.04	0.176	0.088	0.299	0.31	0.038	0.072	0.066	0.066	0.017	0.11	ENSG00000177807	This gene encodes a member of the inward rectifier-type potassium channel family, characterized by having a greater tendency to allow potassium to flow into, rather than out of, a cell. The encoded protein may form a heterodimer with another potassium channel protein and may be responsible for the potassium buffering action of glial cells in the brain. Mutations in this gene have been associated …	P78508	2.58517e-08
NKAIN4	Na+/K+ transporting ATPase interacting 4		YES	YES	HPA029876	Group enriched	kidney,brain	0.32013	8.48865	5.43637	10.523	11.1317	13.7104	2.75981	14.4889	32.871	32.871	1.93567	0.194	10.523	0.095	0.097	0.094	0.104	32.871	0.124	0.046	0	0.117	0.323	0.78	0.316	0.354	0.928	2.556	1.702	0.182	0	0.448	0	0	0.274	0.043	0.092	0	ENSG00000101198	NKAIN4 is a member of a family of mammalian proteins (see NKAIN1; MIM 612871) with similarity to Drosophila Nkain and interacts with the beta subunit of Na,K-ATPase (ATP1B1; MIM 182330) (Gorokhova et al., 2007 [PubMed 17606467]).[supplied by OMIM, Jun 2009]	,Q8IVV8,A6NNM2,	0.0046448
RALYL	RALY RNA binding protein-like				NA	Group enriched	kidney,brain,adrenal,gallbladder	0.47706	6.73352	4.57963	13.486	15.8544	18.7551	9.23069	10.1042	28.269	28.269	2.94478	0.217	13.486	0.237	0.819	0	0.119	28.269	0.533	2.579	0	0.177	0.664	21.39	0.424	0.07	0	1.108	0.352	6.318	0.145	0.024	0.022	2.344	0.013	0.021	0	0.178	ENSG00000184672		E5RG71,Q86SE5,Q86SE5,Q86SE5,B3KT61,E5RG71,G3V129,E5RIX9,Q86SE5,E5RJ39	4.31274e-10
KLK6	kallikrein-related peptidase 6	Peptidases,Plasma proteins	YES		NA	Group enriched	kidney,brain,esophagus	0.221236	5.25575	2.43362	11.141	14.19	8.79981	4.12763	17.4485	50.358	50.358	4.57796	0.072	11.141	0.024	0	0.444	0.483	40.184	0.2	6.449	0	0.061	0	0.027	0.136	0.047	1.476	0	1.05	4.069	0	0.014	50.358	0	2.503	0.021	0	4.846	ENSG00000167755	Kallikreins are a subgroup of serine proteases having diverse physiological functions. Growing evidence suggests that many kallikreins are implicated in carcinogenesis and some have potential as novel cancer and other disease biomarkers. This gene is one of the fifteen kallikrein subfamily members located in a cluster on chromosome 19. The encoded enzyme is regulated by steroid hormones. In tissu…	E7ETY0,Q92876,Q92876,Q92876,Q92876,Q92876	6.41028e-08
CABP1	calcium binding protein 1		YES		HPA051438	Group enriched	kidney,brain,fat	0.204222	7.40633	2.66115	7.904	10.9874	6.33902	9.27538	5.01571	38.703	38.703	2.97015	1.418	7.904	0.103	0.148	0.57	1.663	38.703	0.996	0.853	0.342	0.72	1.178	1.641	0.555	10.007	2.135	1.059	0.875	0.775	2.402	0.377	1.619	2.548	0.518	0.933	0	0.152	ENSG00000157782	Calcium binding proteins are an important component of calcium mediated cellular signal transduction. This gene encodes a protein that belongs to a subfamily of calcium binding proteins which share similarity to calmodulin. The protein encoded by this gene regulates the gating of voltage-gated calcium ion channels. This protein inhibits calcium-dependent inactivation and supports calcium-dependen…	Q9NZU7,Q9NZU7,Q9NZU7,C9J8G2	9.84539e-05
SYNDIG1	synapse differentiation inducing 1			YES	NA	Group enriched	kidney,brain,gallbladder,thyroid,heart	0.307038	5.01007	2.22574	5.955	8.87088	5.85671	4.49943	4.59272	19.395	19.395	2.67552	0.818	5.955	0.058	0.307	0.536	2.125	14.793	0.862	0.762	1.598	1.336	1.454	0.868	0.889	1.343	2.012	0.199	0.693	8.846	1.965	4.243	0.247	19.395	0.121	0.638	0.05	0.126	ENSG00000101463		Q9H7V2	0.000207013
NXPH2	neurexophilin 2		YES		HPA034759	Group enriched	kidney,brain,ovary	0.554706	11.0863	7.01322	3.99	5.99526	4.41529	1.86684	3.68433	7.193	7.193	0.568926	0.04	3.99	0	0	0.066	0.025	2.819	0.026	0	0.014	0.137	0.145	0.246	0	0	0.421	0.102	0.137	0	0	0	0	0	0	7.193	0	0	ENSG00000144227		O95156	2.43815e-12
SPP1	secreted phosphoprotein 1		YES		CAB002212,HPA027541	Group enriched	kidney,brain,placenta,gallbladder	0.685995	7.14556	5.9628	1230.91	1398.01	1545.11	551.471	1429.04	1794.34	1794.34	206.431	10.364	1230.91	27.498	62.543	4.876	9.058	370.319	8.602	5.203	8.846	64.421	8.05	26.244	7.365	14.587	177.213	1669.58	16.656	1794.34	25.775	7.519	7.038	8.211	0.607	2.403	0.867	4.554	ENSG00000118785	The protein encoded by this gene is involved in the attachment of osteoclasts to the mineralized bone matrix. The encoded protein is secreted and binds hydroxyapatite with high affinity. The osteoclast vitronectin receptor is found in the cell membrane and may be involved in the binding to this protein. This protein is also a cytokine that upregulates expression of interferon-gamma and interleuki…	P10451,D6R9C5,P10451,P10451	2.46193e-15
SLC5A11	solute carrier family 5, member 11		YES	YES	HPA035331	Group enriched	kidney,brain,smallintestine,duodenum	0.448037	12.5785	4.45303	5.751	6.8266	5.87902	2.04086	8.25852	12.836	12.836	1.29148	0.283	5.751	0.11	0	0.213	0.12	6.598	0.273	0.081	0.048	0.141	12.836	0.062	6.865	0.017	0.067	0.049	0.316	0.637	0.082	0.061	0	0	0.1	0.015	0.082	0.063	ENSG00000158865	Cotransporters, such as SLC5A11, represent a major class of proteins that make use of ion gradients to drive active transport for the cellular accumulation of nutrients, neurotransmitters, osmolytes, and ions Roll et al. (2002) [PubMed 12039040].[supplied by OMIM, Mar 2008]	Q8WWX8,I3L1G0,Q8WWX8,H3BN85,B7Z329,Q8WWX8,Q05BF1,Q8WWX8,B7Z329,Q05BF1,Q8WWX8	7.58608e-12
TMEM132E	transmembrane protein 132E		YES	YES	NA	Group enriched	kidney,brain,smallintestine,duodenum,testis	1.33343	5.1181	6.9183	4.419	5.97344	3.99157	2.30194	5.40756	4.419	3.314	0.638741	0.083	4.419	0.294	0	0.07	0.034	3.314	0.352	0.271	0.221	0.197	1.659	0.165	2.862	0.062	0.194	0.525	1.181	0.314	0.223	0.067	0.112	0.067	0.159	0.094	0	0.307	ENSG00000181291		Q6IEE7	2.13794e-07
ILDR2	immunoglobulin-like domain containing receptor 2		YES	YES	HPA012545	Group enriched	kidney,brain,testis	0.310457	6.52468	3.40497	2.954	3.24147	4.49812	0.27499	3.80318	9.515	9.515	0.867556	0.267	2.954	0.183	0.022	0.463	0.654	5.637	0.134	0.095	0.155	0.133	0.163	0.505	0.065	0.018	0.227	0.15	9.515	0.298	0.222	0.115	0.074	0.925	0.018	0.11	0.236	0.086	ENSG00000143195		Q71H61,E9PR23,E9PLS0,E9PPL0,E9PQC8,E9PRA4,E9PNU3	2.05981e-10
MAPT	microtubule-associated protein tau	Plasma proteins			CAB000151	Group enriched	kidney,brain,testis	0.292775	5.09957	3.43431	38.441	44.6573	45.6719	9.75722	53.6774	131.299	131.299	11.1932	1.544	38.441	0.276	0.77	1.446	8.175	131.299	0.372	0.575	0.707	1.274	1.185	9.595	0.701	12.881	1.555	6.562	42.591	1.869	2.632	0.641	8.158	8.821	5.173	1.053	0.042	13.879	ENSG00000186868	This gene encodes the microtubule-associated protein tau (MAPT) whose transcript undergoes complex, regulated alternative splicing, giving rise to several mRNA species. MAPT transcripts are differentially expressed in the nervous system, depending on stage of neuronal maturation and neuron type. MAPT gene mutations have been associated with several neurodegenerative disorders such as Alzheimer's …	I3L2Z2,P10636,P10636,P10636,P10636,,,B4DSE3,I3L170,P10636,P10636,P10636,P10636,P10636,P10636	0.00132196
DLGAP2	discs, large (Drosophila) homolog-associated protein 2	Nuclear receptors			HPA030320	Group enriched	kidney,brain,testis	0.241866	9.1377	3.35556	2.007	0.67074	2.879	0.51786	3.96019	8.298	8.298	0.598111	0.05	2.007	0.064	0.017	0.047	0.119	3.1	0.036	0.189	0.123	0.118	0.109	0.279	0.042	0.111	0.111	0.054	8.298	0.035	0.032	0.489	0.12	0.004	0.34	0.112	0.046	0.097	ENSG00000198010	The product of this gene is one of the membrane-associated guanylate kinases localized at postsynaptic density in neuronal cells. These kinases are a family of signaling molecules expressed at various submembrane domains and contain the PDZ, SH3 and the guanylate kinase domains. This protein may play a role in the molecular organization of synapses and in neuronal cell signaling. Alternatively sp…	Q9P1A6,	3.52212e-10
PPAPDC1A	phosphatidic acid phosphatase type 2 domain containing 1A	Enzymes		YES	HPA045188	Group enriched	kidney,brain,testis,gallbladder,bonemarrow	0.806533	5.58204	4.44821	8.346	9.50971	8.97169	4.73956	10.1646	10.348	10.348	1.87626	0.142	8.346	1.459	0.099	0.034	1.351	10.016	0.236	0.131	0.086	0.548	0.211	0.667	0.125	0.071	1.078	0.224	10.348	9.033	0.16	0.736	0.744	0.163	0.853	0.055	2.978	0.765	ENSG00000203805		Q5VZY2,Q5VZY2,Q5VZY2,Q5VZY2,Q5VZY2,B7Z3R3	2.65561e-09
GALNT9	UDP-N-acetyl-alpha-D-galactosamine (GalNAc-T9)	Enzymes		YES	NA	Group enriched	kidney,brain,thyroid	0.324417	6.92177	4.13455	4.548	4.07703	2.52918	8.14362	3.44084	14.019	14.019	1.1	0.38	4.548	0.014	0	0.323	0.491	14.019	0.192	0.558	0.2	0.396	0.397	0.837	0.326	0	1.095	0.093	0.348	0.128	0.166	4.171	0.253	0.055	0.095	0.32	0.036	0.259	ENSG00000182870	This gene encodes a member of the UDP-N-acetyl-alpha-D-galactosamine:polypeptide N-acetylgalactosaminyltransferase (GalNAc-T) family of enzymes. GalNAc-Ts initiate mucin-type O-linked glycosylation in the Golgi apparatus by catalyzing the transfer of GalNAc to serine and threonine residues on target proteins. They are characterized by an N-terminal transmembrane domain, a stem region, a lumenal c…	B3KNR7,F5H557,F5H317,B3KNR7,Q9HCQ5,Q9HCQ5,Q9HCQ5	4.11401e-05
FRMD7	FERM domain containing 7				HPA000886	Group enriched	kidney,cervix	1.3484	5.32332	11.4122	1.73	1.87338	2.07643	1.60247	1.36793	1.73	1.283	0.151593	0.008	1.73	0.283	0.034	0.014	0.171	0.009	0.009	0.029	0	0.04	0	0.019	0	0.023	1.283	0.028	0.081	0.054	0.054	0.022	0	0.086	0.026	0.029	0.01	0.051	ENSG00000165694	Mutations in this gene are associated with X-linked congenital nystagmus. [provided by RefSeq, Dec 2008]	Q6ZUT3,Q6ZUT3,Q6ZUT3	1.97503e-08
EMX2	empty spiracles homeobox 2	Transcription factors			NA	Group enriched	kidney,cervix	0.493516	5.40701	6.30914	43.538	39.8051	35.1888	48.1515	51.008	88.22	88.22	6.90078	0.182	43.538	0	0	0.072	1.138	11.001	0.063	0	0.642	0.203	0.148	0.132	0.098	3.904	88.22	0.783	2.048	2.488	12.184	0.132	0.506	0.305	6.24	11.684	0.025	0.585	ENSG00000170370	This gene encodes a homeobox-containing transcription factor that is the homolog to the 'empty spiracles' gene in Drosophila. Research on this gene in humans has focused on its expression in three tissues: dorsal telencephalon, olfactory neuroepithelium, and urogenetial system. It is expressed in the dorsal telencephalon during development in a low rostral-lateral to high caudal-medial gradient a…	Q04743,G3V305	2.49179e-07
ATP12A	ATPase, H+/K+ transporting, nongastric, alpha polypeptide	Enzymes		YES	HPA039526	Group enriched	kidney,esophagus,skin	0.542737	5.08544	6.52382	6.699	10.1693	7.694	5.59612	3.33781	12.343	12.343	1.02685	0.71	6.699	0.061	0.038	0.679	0.184	0.067	0.007	0.006	0	0	0	0	0	0.026	0	1.541	0.738	0.007	0.051	0.07	12.343	0.011	4.468	0.008	0.003	0.008	ENSG00000075673	The protein encoded by this gene belongs to the family of P-type cation transport ATPases. This gene encodes a catalytic subunit of the ouabain-sensitive H+/K+ -ATPase that catalyzes the hydrolysis of ATP coupled with the exchange of H(+) and K(+) ions across the plasma membrane. It is also responsible for potassium absorption in various tissues. Two transcript variants encoding different isoform…	P54707,P54707	2.42443e-07
RHBG	Rh family, B glycoprotein (gene/pseudogene)	Transporters	YES	YES	HPA048489	Group enriched	kidney,esophagus,skin,ovary	1.16226	6.533	8.22927	15.336	16.0852	14.5468	16.6399	14.0727	15.336	13.195	1.86359	0.028	15.336	1.621	0.92	0.011	0.078	0.023	0.067	0.275	0	0	1.116	0.267	0.917	0.343	0	0	1.596	0	0.505	0.022	6.98	0.018	6.849	13.195	0	0.15	ENSG00000132677	This gene encodes one of two non-erythroid members of the Rhesus (Rh) protein family. Non-erythroid Rh protein family members are mainly expressed in the kidney and belong to the methylammonium-ammonium permease/ammonia transporters superfamily. All Rh family proteins are predicted to be transmembrane proteins with 12 membrane spanning domains and intracytoplasmic N- and C-termini. Alternative sp…	F5H473,Q9H310,F5H473,F8WEM6,,F8W6Q8,F5GWZ4,Q9H310,Q9H310,B7Z8R8	1.75582e-08
PTGER3	prostaglandin E receptor 3 (subtype EP3)	GPCRs excl olfactory receptors		YES	HPA010689	Group enriched	kidney,fat,cervix	0.833986	5.84015	6.21184	67.286	76.865	57.0744	83.0628	52.1408	80.68	80.68	10.8319	2.349	67.286	0.261	3.49	1.197	3.102	2.62	11.719	0.356	1.359	5.539	1.719	7.556	1.224	57.356	80.68	0.523	0.921	10.925	3.726	0.602	4.724	1.352	10.962	1.438	0.152	9.323	ENSG00000050628	The protein encoded by this gene is a member of the G-protein coupled receptor family. This protein is one of four receptors identified for prostaglandin E2 (PGE2). This receptor may have many biological functions, which involve digestion, nervous system, kidney reabsorption, and uterine contraction activities. Studies of the mouse counterpart suggest that this receptor may also mediate adrenocor…	P43115,,P43115,O00325,P43115,B1AK19,P43115,P43115,P43115,Q147X8,Q5CZ57,P43115	1.1721e-05
MYOM3	myomesin family, member 3				HPA029752,HPA028132	Group enriched	kidney,heart	0.376138	6.25847	5.73182	30.278	30.4298	46.0872	12.2277	32.3672	80.497	80.497	5.28244	0.813	30.278	0.049	0.267	0.057	8.85	0.028	0.09	0.012	0.085	0.238	4.873	0.08	0.822	0.08	0.139	0.013	7.67	0.432	0.291	0.082	5.791	80.497	0.994	0.073	0	0.022	ENSG00000142661		Q5VTT5,Q5VTT5,A6NI63,A6NIU4	1.51194e-08
ASB15	ankyrin repeat and SOCS box containing 15	Plasma proteins			HPA028853	Group enriched	kidney,heart	0.273291	7.62613	4.96782	5.814	6.76678	5.93951	1.98921	8.55935	21.274	21.274	1.17033	0.011	5.814	0.009	0.223	0	0.555	0	0.062	0	0	0	0	0.027	0	0	0	0.061	1.731	0	0	0.009	1.776	21.274	0	0	0.014	0.033	ENSG00000146809		Q8WXK1,Q8WXK1,C9J956,Q8WXK1,Q8WXK1,Q8WXK1,Q8WXK1	4.37408e-10
CLCN5	chloride channel, voltage-sensitive 5			YES	HPA000401	Group enriched	kidney,liver	4.74631	5.0691	10.1282	41.141	48.7317	44.914	27.0509	43.8669	41.141	8.668	4.06204	3.528	41.141	8.668	0.742	2.467	1.098	1.257	2.6	1.51	1.415	2.185	3.411	2.269	4.547	0.836	3.235	4.605	2.639	4.913	2.297	2.5	2.103	0.609	3.804	3.5	0.722	1.074	ENSG00000171365	This gene encodes a member of the ClC family of chloride ion channels and ion transporters. The encoded protein is primarily localized to endosomal membranes and may function to facilitate albumin uptake by the renal proximal tubule. Mutations in this gene have been found in Dent disease and renal tubular disorders complicated by nephrolithiasis. Alternatively spliced transcript variants encoding…	P51795,P51795,P51795,P51795	0.000368181
SLC17A3	solute carrier family 17, member 3	Transporters		YES	HPA016569	Group enriched	kidney,liver	4.39527	125.578	21.4631	101.689	122.89	179.845	22.4245	81.5954	101.689	23.136	4.73785	0.243	101.689	23.136	0	0.138	0.117	0.035	0.132	0.072	0.158	0.179	0.175	0.461	0	0	0.024	0.013	0.497	0.222	0.04	0.05	0	0.07	0.014	0.429	0.028	0	ENSG00000124564	The protein encoded by this gene is a voltage-driven transporter that excretes intracellular urate and organic anions from the blood into renal tubule cells. Two transcript variants encoding different isoforms have been found for this gene. The longer isoform is a plasma membrane protein with transporter activity while the shorter isoform localizes to the endoplasmic reticulum. [provided by RefSe…	O00476,H0Y9F7,H0Y9F7,O00476,O00476,E9PBQ8,E9PBQ8	1.25804e-14
SLC17A1	solute carrier family 17, member 1	Transporters		YES	NA	Group enriched	kidney,liver	3.94685	35.2506	21.0473	97.424	111.538	170.788	20.8291	86.5423	97.424	24.684	4.62881	0.287	97.424	24.684	0.053	0.127	0.077	0.064	0.024	0.014	0	0	0.076	0.064	0	0.028	0.031	0	1.732	0.08	0.035	0.006	0	0	0	0.172	0	0	ENSG00000124568		Q14916,E9PGW3,Q14916,Q14916,Q14916	3.44899e-14
UGT1A9	UDP glucuronosyltransferase 1 family, polypeptide A9	Enzymes	YES	YES	NA	Group enriched	kidney,liver	3.88864	191.269	21.3249	252.863	343.529	318.68	48.2809	300.961	252.863	65.026	11.8576	0.831	252.863	65.026	0	0	0.148	0.174	0.206	0	0	0	0.262	0	0.126	0.159	0	0	0	0.069	0.189	0	0.073	0.012	0	0	0	0.018	ENSG00000241119	This gene encodes a UDP-glucuronosyltransferase, an enzyme of the glucuronidation pathway that transforms small lipophilic molecules, such as steroids, bilirubin, hormones, and drugs, into water-soluble, excretable metabolites. This gene is part of a complex locus that encodes several UDP-glucuronosyltransferases. The locus includes thirteen unique alternate first exons followed by four common ex…	O60656	2.29815e-24
PRODH2	proline dehydrogenase (oxidase) 2	Enzymes			HPA051287	Group enriched	kidney,liver	2.96673	72.5307	19.6684	201.361	224.09	247.728	64.3025	269.323	201.361	67.873	10.2378	0.258	201.361	67.873	1.841	0	0	0.19	0.067	0.043	0.498	0	0.533	0	1.856	0.313	0	0.011	0.789	0.02	0.723	0.029	0	0	0	0.016	0	0	ENSG00000250799	The protein encoded by this gene is similar to proline dehydrogenase (oxidase) 1, a mitochondrial enzyme which catalyzes the first step in proline catabolism. The function of this protein has not been determined. [provided by RefSeq, Jul 2008]	,Q9UF12,,	1.09229e-30
AGXT2	alanine--glyoxylate aminotransferase 2	Enzymes			HPA037382	Group enriched	kidney,liver	2.18688	21.2554	17.8759	114.002	157.593	104.485	38.6068	155.322	114.002	52.13	6.37741	0.289	114.002	52.13	0	0	0	0.081	0.026	0	0	0	3.908	0	0.332	0	0.077	0.066	0.026	1.21	0.043	0	0	0	0	0	0	0	ENSG00000113492	The protein encoded by this gene is a class III pyridoxal-phosphate-dependent mitochondrial aminotransferase. It catalyzes the conversion of glyoxylate to glycine using L-alanine as the amino donor. [provided by RefSeq, Dec 2008]	Q9BYV1,E9PDL7	8.54209e-30
ACSM2A	acyl-CoA synthetase medium-chain family member 2A	Enzymes		YES	NA	Group enriched	kidney,liver	1.45572	386.163	15.9169	281.563	360.524	332.922	113.447	319.36	281.563	193.418	17.6896	0.408	281.563	193.418	0.314	0.049	0.175	0.175	0.218	0.008	0.063	0.073	0.032	0.016	0.025	0.615	0.015	0.012	0.099	0.101	0.131	0.081	0	0.016	0	0.012	0	0	ENSG00000183747		I3L339,I3L438,F5GWL3,F5GWL3,Q08AH3,F5GWL3,E7EPS5,I3L2Y5,Q08AH3,E7EPS5,F5H4B8	1.05661e-44
BHMT	betaine--homocysteine S-methyltransferase	Enzymes			HPA038285	Group enriched	kidney,liver	1.39441	127.289	15.4856	559.667	662.196	808.016	163.436	605.018	559.667	401.366	36.1411	1.392	559.667	401.366	0	0.346	0.481	1.373	3.775	0.035	0.051	0.094	0.098	0.354	1.113	0.614	0.25	0	0.423	0.283	3.223	0.322	0.263	0.022	0.15	0.029	0	0.086	ENSG00000145692	This gene encodes a cytosolic enzyme that catalyzes the conversion of betaine and homocysteine to dimethylglycine and methionine, respectively. Defects in this gene could lead to hyperhomocyst(e)inemia, but such a defect has not yet been observed. [provided by RefSeq, Jul 2008]	Q93088,E5RJH0	3.0875e-37
ACOT6	acyl-CoA thioesterase 6				NA	Group enriched	kidney,liver	1.33333	5.63655	11.5457	1.604	2.51629	1.32467	1.18169	1.39494	1.604	1.203	0.138926	0.013	1.604	1.203	0	0	0.04	0.213	0	0.058	0	0	0	0	0.074	0.201	0	0	0.249	0	0	0.02	0	0.02	0.036	0	0.02	0	ENSG00000205669		G3V3W6,Q3I5F7	0.0001867
BHMT2	betaine--homocysteine S-methyltransferase 2	Enzymes			HPA044573	Group enriched	kidney,liver	1.30172	7.56886	11.8907	331.945	402.547	334.363	149.963	440.908	331.945	255.005	27.9163	2.864	331.945	255.005	0.933	2.424	11.405	3.244	2.719	0.771	1.684	4.907	2.76	9.556	1.921	38.774	17.328	0.628	6.969	10.474	10.639	10.545	10.016	5.754	1.354	7.049	0.023	2.05	ENSG00000132840	Homocysteine is a sulfur-containing amino acid that plays a crucial role in methylation reactions. Transfer of the methyl group from betaine to homocysteine creates methionine, which donates the methyl group to methylate DNA, proteins, lipids, and other intracellular metabolites. The protein encoded by this gene is one of two methyl transferases that can catalyze the transfer of the methyl group …	E5RH96,Q9H2M3,Q9H2M3,E5RGH5	5.49548e-12
ACMSD	aminocarboxymuconate semialdehyde decarboxylase	Enzymes			HPA011179,HPA010533	Group enriched	kidney,liver	1.28654	11.0799	14.272	85.945	113.803	105.477	29.1824	95.3195	85.945	66.803	6.02193	0.222	85.945	66.803	0.13	0.044	0.265	0.242	0.107	0.057	0.055	0.063	0.081	0.081	0.512	0.018	0.076	0.047	0.377	6.893	0.02	0.135	0.015	0.047	0.183	0.062	0.038	0.074	ENSG00000153086	The neuronal excitotoxin quinolinate is an intermediate in the de novo synthesis pathway of NAD from tryptophan, and has been implicated in the pathogenesis of several neurodegenerative disorders. Quinolinate is derived from alpha-amino-beta-carboxy-muconate-epsilon-semialdehyde (ACMS). ACMSD (ACMS decarboxylase; EC 4.1.1.45) can divert ACMS to a benign catabolite and thus prevent the accumulatio…	Q8TDX5,Q8TDX5,Q8TDX5	3.52426e-20
AFP	alpha-fetoprotein	Plasma proteins	YES		CAB024283,HPA010607,CAB025339,HPA023600	Group enriched	kidney,liver	1.24691	55.8962	14.027	16.13	16.7738	18.8769	8.90439	19.964	16.13	12.936	1.14993	0.226	16.13	12.936	0.237	0.024	0	0.15	0.054	0	0	0.141	0	0.152	0.067	0.115	0.142	0	0.26	0.046	0	0	0.065	0	0	0.242	0	0.061	ENSG00000081051	This gene encodes alpha-fetoprotein, a major plasma protein produced by the yolk sac and the liver during fetal life. Alpha-fetoprotein expression in adults is often associated with hepatoma or teratoma. However, hereditary persistance of alpha-fetoprotein may also be found in individuals with no obvious pathology. The protein is thought to be the fetal counterpart of serum albumin, and the alpha…	P02771,P02771	2.6272e-10
UGT2B7	UDP glucuronosyltransferase 2 family, polypeptide B7	Enzymes	YES	YES	HPA045108	Group enriched	kidney,liver	1.23129	8.52567	13.0126	597.546	842.417	679.745	133.142	734.881	597.546	485.299	45.9206	5.511	597.546	485.299	4.953	0.386	0.385	0.586	0.542	0	0.091	0.308	61.955	0	63.505	0.193	4.824	0.094	0.136	9.608	2.028	0.016	0.154	0.022	0.262	0.016	0	1.437	ENSG00000171234	The protein encoded by this gene belongs to the UDP-glycosyltransferase (UGT) family. UGTs serve a major role in the conjugation and subsequent elimination of potentially toxic xenobiotics and endogenous compounds. This protein is localized in the microsome membrane, and has unique Highly tissue enrichedity for 3,4-catechol estrogens and estriol, suggesting that it may play an important role in r…	D6RH08,P16662,E9PBP8	5.59028e-20
HAO2	hydroxyacid oxidase 2 (long chain)	Enzymes			HPA045773	Group enriched	kidney,liver	1.14902	447.855	14.2995	198.269	267.845	194.687	62.5137	268.03	198.269	172.555	13.8655	0.412	198.269	172.555	0	0.054	0.093	0.414	0.173	0.329	0.322	0.032	0.094	0.277	0.168	0.15	0.014	0.171	0.11	0	0.178	0.103	0.071	0.047	0.271	0.053	0.008	0	ENSG00000116882	This gene is one of three related genes that have 2-hydroxyacid oxidase activity yet differ in encoded protein amino acid sequence, tissue expression and substrate preference. Subcellular location of the encoded protein is the peroxisome. Highly tissue enrichedally, this gene is expressed predominantly in liver and kidney and has the highest activity toward the substrate 2-hydroxypalmitate. Two a…	Q5QP02,Q9NYQ3,Q9NYQ3	4.02359e-37
DMGDH	dimethylglycine dehydrogenase	Enzymes			HPA036442	Group enriched	kidney,liver	1.12018	10.6194	11.476	129.988	172.887	160.813	48.6513	137.599	129.988	116.042	11.327	0.763	129.988	116.042	3.394	1.074	1.982	1.682	1.104	0.354	0.547	0.769	0.762	4.438	0.753	11.584	4.423	0.341	4.431	2.821	1.515	8.116	2.193	1.528	1.009	3.228	0.127	0.86	ENSG00000132837	This gene encodes an enzyme involved in the catabolism of choline, catalyzing the oxidative demethylation of dimethylglycine to form sarcosine. The enzyme is found as a monomer in the mitochondrial matrix, and uses flavin adenine dinucleotide and folate as cofactors. Mutation in this gene causes dimethylglycine dehydrogenase deficiency, characterized by a fishlike body odor, chronic muscle fatigu…	Q9UI17,Q8TCC6,E5RG50,E5RK15,E5RGI4,E5RGI4,F8W6P8,B4E1J9	7.87491e-15
ACSM2B	acyl-CoA synthetase medium-chain family member 2B	Enzymes		YES	NA	Group enriched	kidney,liver	1.08926	264.109	13.9685	319.455	405.951	355.404	115.349	401.115	319.455	293.278	22.8697	0.659	319.455	293.278	0	0.638	0.132	0.261	0.258	0	0.154	0	0.029	0.028	0	1.16	0.009	0.119	0.202	0.053	0.035	0.062	0.37	0.012	0.397	0.171	0	0	ENSG00000066813		Q68CK6,H3BTX9,Q68CK6,Q68CK6,,H3BNJ9,H3BRR3,H3BP79,H3BM61,H3BQ84,Q68CK6	1.26598e-44
DAO	D-amino-acid oxidase	Enzymes	YES		HPA038653,HPA038654	Group enriched	kidney,liver	1.03391	46.9509	13.2024	58.808	84.5853	50.2703	22.8762	77.4999	58.808	56.879	4.45433	1.232	58.808	56.879	0.161	0.891	0.18	1.086	0.031	0.214	0.021	0	0	0	0.142	0.081	0.1	0.035	0.235	0.133	0	0.038	0	0	0	0	0	0	ENSG00000110887	This gene encodes the peroxisomal enzyme D-amino acid oxidase. The enzyme is a flavoprotein which uses flavin adenine dinucleotide (FAD) as its prosthetic group. Its substrates include a wide variety of D-amino acids, but it is inactive on the naturally occurring L-amino acids. Its biological function is not known; it may act as a detoxifying agent which removes D-amino acids that accumulate duri…	,P14920,,F8VV35,F8VVT2,F8W152	1.52945e-26
ASS1	argininosuccinate synthase 1	Enzymes			HPA020934,HPA020896	Group enriched	kidney,liver	0.919937	5.07155	6.68677	730.379	926.217	746.937	186.721	1061.64	793.945	793.945	109.227	124.428	730.379	793.945	27.176	29.085	25.318	16.482	30.84	8.941	6.091	40.163	127.5	92.009	80.997	129.912	44.386	46.729	32.039	90.135	150.282	78.679	32.705	27.853	92.276	37.82	0.425	52.546	ENSG00000130707	The protein encoded by this gene catalyzes the penultimate step of the arginine biosynthetic pathway. There are approximately 10 to 14 copies of this gene including the pseudogenes scattered across the human genome, among which the one located on chromosome 9 appears to be the only functional gene for argininosuccinate synthetase. Mutations in the chromosome 9 copy of this gene cause citrullinemi…	P00966,P00966,P00966,Q5T6L6,Q5T6L5,Q5T6L7,P00966	0.000110816
UGT2A1	UDP glucuronosyltransferase 2 family	Enzymes	YES	YES	HPA017261,HPA045108	Group enriched	kidney,liver	0.881991	19.4657	12.2565	14.888	20.7591	21.3516	17.4416	0	16.88	16.88	1.2147	0.031	14.888	16.88	0	0.039	0	0	0	0.016	0.043	0	0	0	0	0	0	0.027	0.041	0	0.016	0	0	0	0.816	0	0	0	ENSG00000173610	The protein encoded by this gene belongs to the UDP-glycosyltransferase family, members of which catalyze biotransformation reactions in which lipophilic substrates are conjugated with glucuronic acid to increase water solubility and enhance excretion. They are of major importance in the conjugation and subsequent elimination of potentially toxic xenobiotics and endogenous compounds. This enzyme …	Q9Y4X1,D6RFW5,E9PDM7,Q9Y4X1,D6RHF3,Q9Y4X1	7.0878e-16
SLC27A2	solute carrier family 27, member 2	Transporters,Enzymes	YES	YES	HPA026089	Group enriched	kidney,liver	0.8045	5.51709	7.87854	93.281	115.625	124.953	21.4275	111.118	115.949	115.949	11.8399	15.024	93.281	115.949	3.54	1.564	6.745	1.303	2.205	0.328	1.787	3.096	18.962	3.522	10.07	5.43	0.439	17.631	1.005	2.654	2.214	4.523	3.037	0.251	1.045	0.241	3.647	0.184	ENSG00000140284	The protein encoded by this gene is an isozyme of long-chain fatty-acid-coenzyme A ligase family. Although differing in substrate Highly tissue enrichedity, subcellular localization, and tissue distribution, all isozymes of this family convert free long-chain fatty acids into fatty acyl-CoA esters, and thereby play a key role in lipid biosynthesis and fatty acid degradation. This isozyme activate…	O14975,O14975,G3V1R7	6.34786e-07
ASPDH	aspartate dehydrogenase domain containing	Enzymes			HPA042631,HPA042654	Group enriched	kidney,liver	0.795879	6.69056	9.84253	30.202	37.8842	32.8907	11.9893	38.0422	37.948	37.948	3.06852	0.147	30.202	37.948	0.088	0.076	0.111	4.98	0.315	0	0.109	0.161	1.98	1.187	5.093	0.109	0	0.018	0.099	0.031	0	0.035	0	0	0.038	0	0.041	0.082	ENSG00000204653		A6ND91,A6ND91	1.27327e-10
DPYS	dihydropyrimidinase	Enzymes			HPA024785	Group enriched	kidney,liver	0.766981	15.303	10.8071	177.5	190.728	226.663	83.5361	209.074	231.427	231.427	16.4244	0.818	177.5	231.427	0.033	0.77	4.453	0.758	0.096	0.518	0.681	0.04	0.128	13.361	0	0.922	0.01	1.579	1.11	8.518	0.278	0.009	0	0	0.225	0.141	0	0.085	ENSG00000147647	Dihydropyrimidinase catalyzes the conversion of 5,6-dihydrouracil to 3-ureidopropionate in pyrimidine metabolism. Dihydropyrimidinase is expressed at a high level in liver and kidney as a major 2.5-kb transcript and a minor 3.8-kb transcript. Defects in the DPYS gene are linked to dihydropyrimidinuria. [provided by RefSeq, Jul 2008]	Q14117,,E5RG28	2.27904e-23
RIPPLY1	ripply1 homolog (zebrafish)		YES		HPA052284	Group enriched	kidney,liver	0.720984	9.09174	9.04113	2.491	1.81762	3.52317	1.86032	2.76443	3.455	3.455	0.275519	0.152	2.491	3.455	0.098	0	0.177	0.04	0.06	0	0	0	0.042	0.327	0	0.234	0	0.075	0.194	0	0	0.023	0	0	0.024	0.047	0	0	ENSG00000147223	This gene encodes a protein similar to a zebrafish protein which acts as a transcriptional repressor in and is required for somite segmentation in zebrafish embryos (PMID: 16326386). Multiple transcript variants encoding different isoforms have been found for this gene. [provided by RefSeq, Aug 2011]	Q0D2K3,Q0D2K3	5.72297e-09
DNMT3L	DNA (cytosine-5-)-methyltransferase 3-like				NA	Group enriched	kidney,liver	0.703906	17.5263	10.0932	4.127	6.0835	5.35886	0.94779	4.11719	5.863	5.863	0.408889	0	4.127	5.863	0	0.044	0	0.05	0.054	0.091	0.095	0.275	0	0	0.156	0	0	0	0.285	0	0	0	0	0	0	0	0	0	ENSG00000142182	CpG methylation is an epigenetic modification that is important for embryonic development, imprinting, and X-chromosome inactivation. Studies in mice have demonstrated that DNA methylation is required for mammalian development. This gene encodes a nuclear protein with similarity to DNA methyltransferases, but is not thought to function as a DNA methyltransferase as it does not contain the amino a…	,Q9UJW3,C9J0T5,Q9UJW3	0.000198706
EHHADH	enoyl-CoA, hydratase/3-hydroxyacyl CoA dehydrogenase	Enzymes			HPA036401	Group enriched	kidney,liver	0.696233	7.48137	7.19064	116.518	132.32	162.91	52.4839	118.357	167.355	167.355	16.2041	15.38	116.518	167.355	5.11	4.517	6.911	2.588	9.085	3.355	1.91	2.962	11.581	4.502	18.972	12.826	3.01	2.624	3.202	4.974	5.944	6.397	7.036	8.831	3.835	2.74	1.098	4.248	ENSG00000113790	The protein encoded by this gene is a bifunctional enzyme and is one of the four enzymes of the peroxisomal beta-oxidation pathway. The N-terminal region of the encoded protein contains enoyl-CoA hydratase activity while the C-terminal region contains 3-hydroxyacyl-CoA dehydrogenase activity. Defects in this gene are a cause of peroxisomal disorders such as Zellweger syndrome. Two transcript vari…	Q08426,Q08426,C9JJE0	1.67696e-07
GLYATL1	glycine-N-acyltransferase-like 1	Enzymes			HPA039501	Group enriched	kidney,liver	0.658816	12.8431	10.1232	239.9	316.829	289.364	93.2888	260.12	364.138	364.138	23.698	0.89	239.9	364.138	0.551	0.006	23.516	0.668	1.423	0.069	0.194	0.184	0.501	0.081	2.041	0.07	0.346	0.007	0.266	1.775	0	0.04	0.296	0.086	0.563	0	0.054	2.18	ENSG00000166840		E9PJV1,E9PP99,Q969I3,E9PK55,E9PR27,E9PNJ8,Q969I3,E9PP95,E9PK55,E9PK55,B4DU33	1.93992e-25
PROZ	protein Z, vitamin K-dependent plasma glycoprotein	Peptidases,Plasma proteins	YES		HPA016503	Group enriched	kidney,liver	0.609074	28.5809	9.45458	15.384	17.2322	13.9071	4.10751	26.2903	25.258	25.258	1.62715	0.173	15.384	25.258	0.189	0.122	0.061	0.065	0.237	0.118	0.126	0.262	0.104	0.259	0.096	0	0.066	0.034	0.711	0.165	0.03	0.032	0	0.119	0.189	0.022	0.045	0.066	ENSG00000126231	This gene encodes a liver vitamin K-dependent glycoprotein that is synthesized in the liver and secreted into the plasma. The encoded protein plays a role in regulating blood coagulation by complexing with protein Z-dependent protease inhibitor to directly inhibit activated factor X at the phospholipid surface. Deficiencies in this protein are associated with an increased risk of ischemic arteria…	P22891,P22891	2.88383e-13
CLDN14	claudin 14			YES	NA	Group enriched	kidney,liver	0.586457	13.3155	8.14758	5.257	6.49073	3.16234	8.32707	3.04883	8.964	8.964	0.645222	0.147	5.257	8.964	0.16	0.071	0.16	0.019	0.382	0.125	0.056	0.534	0.103	0	0.191	0.028	0.137	0.172	0.184	0.396	0.074	0.009	0.017	0	0.032	0.093	0	0.11	ENSG00000159261	Tight junctions represent one mode of cell-to-cell adhesion in epithelial or endothelial cell sheets, forming continuous seals around cells and serving as a physical barrier to prevent solutes and water from passing freely through the paracellular space. These junctions are comprised of sets of continuous networking strands in the outwardly facing cytoplasmic leaflet, with complementary grooves i…	O95500,O95500,O95500,O95500,O95500	2.63181e-07
ALDH8A1	aldehyde dehydrogenase 8 family, member A1				HPA026292	Group enriched	kidney,liver	0.572646	120.475	9.34312	70.716	92.9556	73.575	29.2252	87.1084	123.49	123.49	7.56878	0.521	70.716	123.49	0.495	0.391	0.422	0.614	0.274	0.806	0.312	0.502	0.581	0.683	0.415	0.262	0.429	0.288	0.361	0.274	0.319	0.236	0.42	0.069	0.755	0.16	0.127	0.435	ENSG00000118514	This protein belongs to the aldehyde dehydrogenases family of proteins. It plays a role in a pathway of 9-cis-retinoic acid biosynthesis in vivo. This enzyme converts 9-cis-retinal into the retinoid X receptor ligand 9-cis-retinoic acid, and has approximately 40-fold higher activity with 9-cis-retinal than with all-trans-retinal. Therefore, it is the first known aldehyde dehydrogenase to show a p…	Q9H2A2,Q9H2A2,Q9H2A2,Q9H2A2,H0YF40,	1.51867e-20
FTCD	formiminotransferase cyclodeaminase	Enzymes			CAB016409,HPA020073	Group enriched	kidney,liver	0.569056	9.20192	9.00247	148.136	164.041	205.119	47.5716	175.814	260.319	260.319	16.455	0.247	148.136	260.319	1.589	0.145	1.8	0.622	0.122	0.412	0.147	0	2.876	0.279	1.656	0.104	0.537	0.298	22.194	0.264	0.022	0.222	0.213	0.568	0.154	1.285	0.024	0.051	ENSG00000160282	The protein encoded by this gene is a bifunctional enzyme that channels 1-carbon units from formiminoglutamate, a metabolite of the histidine degradation pathway, to the folate pool. Mutations in this gene are associated with glutamate formiminotransferase deficiency. Alternatively spliced transcript variants have been found for this gene.[provided by RefSeq, Dec 2009]	O95954,O95954,,O95954,B7WPK3,O95954,B7WPK3	1.46126e-13
APOM	apolipoprotein M		YES		CAB034086,HPA051006	Group enriched	kidney,liver	0.50182	15.2721	6.97679	109.848	148.708	127.652	33.0717	129.961	218.899	218.899	15.7448	2.183	109.848	218.899	3.602	2.476	2.129	3.436	3.095	2.127	5.19	1.619	6.791	2.831	4.482	2.374	3.073	1.002	10.763	3.591	3.033	5.891	3.274	2.826	3.776	4.899	8.923	2.976	ENSG00000204444	The protein encoded by this gene is an apolipoprotein and member of the lipocalin protein family. It is found associated with high density lipoproteins and to a lesser extent with low density lipoproteins and triglyceride-rich lipoproteins. The encoded protein is secreted through the plasma membrane but remains membrane-bound, where it is involved in lipid transport. Alternate splicing results in…	Q5SRP5,Q5SRP4,O95445	2.39933e-11
HRSP12	heat-responsive protein 12		YES		HPA022856,HPA023489	Group enriched	kidney,liver	0.49902	8.93187	5.78933	297.655	362.984	364.469	117.418	345.75	596.479	596.479	51.4144	25.916	297.655	596.479	12.23	10.032	20.262	38.651	20.426	7.629	10.748	10.385	19.859	48.217	27.478	50.053	10.1	9.272	18.494	25.06	20.588	17.118	15.151	25.263	9.575	23.364	5.629	12.556	ENSG00000132541		P52758,E5RIP8,,,E5RI71	2.99156e-07
PIPOX	pipecolic acid oxidase	Enzymes			HPA015567	Group enriched	kidney,liver	0.492393	13.9417	7.52539	105.125	171.304	95.2449	24.0783	129.872	213.498	213.498	13.9694	1.052	105.125	213.498	0.469	1.227	3.151	5.8	0.658	1.319	1.29	1.004	4.911	1.128	11.427	0.499	2.401	6.704	1.623	4.578	2.507	0.57	3.516	0.383	0.59	0.838	0.248	0.657	ENSG00000179761		Q9P0Z9,,	2.01713e-11
CYP4A11	cytochrome P450, family 4, subfamily A, polypeptide 11	Enzymes		YES	NA	Group enriched	kidney,liver	0.427999	49.3533	7.9462	197.179	273.99	284.058	57.6344	173.034	460.7	460.7	24.8143	0.341	197.179	460.7	0.046	0.068	0.46	0.201	0.098	0.01	0.028	0.041	1.831	0	1.512	0.455	0.048	0.022	0.057	6.665	0	0.08	0	0.045	0.034	0.03	0	0.034	ENSG00000187048	This gene encodes a member of the cytochrome P450 superfamily of enzymes. The cytochrome P450 proteins are monooxygenases which catalyze many reactions involved in drug metabolism and synthesis of cholesterol, steroids and other lipids. This protein localizes to the endoplasmic reticulum and hydroxylates medium-chain fatty acids such as laurate and myristate. [provided by RefSeq, Jul 2008]	Q02928,Q02928,E7EVL8,E7EU77	4.05613e-21
HPD	4-hydroxyphenylpyruvate dioxygenase	Enzymes			HPA038321,HPA038322	Group enriched	kidney,liver	0.348353	109.728	6.80916	306.111	351.818	386.288	66.0852	420.254	878.737	878.737	44.9558	0.732	306.111	878.737	2.171	0.467	1.092	0.267	0.323	0.467	0.284	0.731	0.625	2.34	0.418	0.985	1.488	0.162	5.399	1.866	5.136	0.113	0.892	0.913	0	1.31	0.777	0	ENSG00000158104	The protein encoded by this gene is an enzyme in the catabolic pathway of tyrosine. The encoded protein catalyzes the conversion of 4-hydroxyphenylpyruvate to homogentisate. Defects in this gene are a cause of tyrosinemia type 3 (TYRO3) and hawkinsinuria (HAWK). Two transcript variants encoding different isoforms have been found for this gene. [provided by RefSeq, Jan 2010]	P32754,B3KQ63	8.52389e-13
SLC22A7	solute carrier family 22, member 7	Transporters		YES	HPA030220	Group enriched	kidney,liver	0.334524	65.0496	6.63394	47.385	75.2966	67.2507	14.7295	32.2628	141.649	141.649	7.14281	0.122	47.385	141.649	0	0	0.045	0.281	0	0.008	0.088	0.071	0.142	0	0.739	0.057	0	0	1.453	0.05	0	0	0	0.619	0.05	0.039	0.058	0	ENSG00000137204	The protein encoded by this gene is involved in the sodium-independent transport and excretion of organic anions, some of which are potentially toxic. The encoded protein is an integral membrane protein and appears to be localized to the basolateral membrane of the kidney. Alternatively spliced transcript variants encoding different isoforms have been described. [provided by RefSeq, Jul 2008]	Q5T047,Q5T051,Q8WWC3,Q9Y694,Q9Y694,Q9Y694,Q9Y694	3.75715e-11
UPB1	ureidopropionase, beta	Enzymes			HPA000728	Group enriched	kidney,liver	0.326289	22.71	6.02875	39.355	50.0284	44.8407	12.5411	50.0114	120.614	120.614	6.52789	0.199	39.355	120.614	0.042	0.935	0.251	0.291	0.332	0.306	0.359	0.555	1.024	0.196	2.572	0.297	0.202	0.076	3.522	0.465	0.071	0.096	0.092	1.325	0.22	0.059	2.707	0.09	ENSG00000100024	This gene encodes a protein that belongs to the CN hydrolase family. Beta-ureidopropionase catalyzes the last step in the pyrimidine degradation pathway. The pyrimidine bases uracil and thymine are degraded via the consecutive action of dihydropyrimidine dehydrogenase (DHPDH), dihydropyrimidinase (DHP) and beta-ureidopropionase (UP) to beta-alanine and beta-aminoisobutyric acid, respectively. UP …	F8WC94,Q9UBR1,Q6AHZ8,E7EUZ5	1.56471e-07
CYP4A22	cytochrome P450, family 4, subfamily A, polypeptide 22	Enzymes		YES	NA	Group enriched	kidney,liver	0.276014	494.616	5.79861	33.167	49.7121	38.6543	11.2092	33.0911	120.164	120.164	5.71981	0.046	33.167	120.164	0.028	0.155	0.018	0.035	0.026	0	0.004	0	0.115	0	0.153	0.067	0.029	0.008	0.065	0.102	0.045	0.023	0.038	0	0.1	0	0	0.047	ENSG00000162365	This gene encodes a member of the cytochrome P450 superfamily of enzymes. The cytochrome P450 proteins are monooxygenases which catalyze many reactions involved in drug metabolism and synthesis of cholesterol, steroids and other lipids. This gene is part of a cluster of cytochrome P450 genes on chromosome 1p33. [provided by RefSeq, Jul 2008]	Q5TCH5,Q5TCH4,Q5TCH4	2.15812e-13
KNG1	kininogen 1	Plasma proteins	YES		HPA001645,HPA001616,CAB009809	Group enriched	kidney,liver	0.261875	344.865	5.58671	271.248	273.363	260.391	331.888	219.348	1035.79	1035.79	48.5523	1.895	271.248	1035.79	0.101	0.053	0.193	0.302	0.249	0.045	0.016	0.023	0.121	0	0.07	0.249	0	0.149	0.231	0.027	0.05	0.033	0.008	0.049	0.011	0	0	0	ENSG00000113889	This gene uses alternative splicing to generate two different proteins- high molecular weight kininogen (HMWK) and low molecular weight kininogen (LMWK). HMWK is essential for blood coagulation and assembly of the kallikrein-kinin system. Also, bradykinin, a peptide causing numerous physiological effects, is released from HMWK. In contrast to HMWK, LMWK is not involved in blood coagulation. Three…	P01042,P01042,C9JEX1	1.23353e-16
RGN	regucalcin (senescence marker protein-30)	Enzymes			HPA029102,HPA029103	Group enriched	kidney,liver,adrenal	0.26233	7.59651	2.30941	56.533	43.4944	82.1736	29.4282	71.0358	215.503	215.503	24.4794	1.853	56.533	215.503	17.714	9.792	13.462	10.949	8.07	3.288	1.396	1.231	14.796	183.823	13.7	10.037	4.75	10.252	4.235	6.804	3.445	20.003	3.416	13.059	1.177	19.556	0	12.099	ENSG00000130988	The protein encoded by this gene is a highly conserved, calcium-binding protein, that is preferentially expressed in the liver and kidney. It may have an important role in calcium homeostasis. Studies in rat indicate that this protein may also play a role in aging, as it shows age-associated down-regulation. This gene is part of a gene cluster on chromosome Xp11.3-Xp11.23. Alternative splicing re…	Q15493,Q15493,Q15493,Q15493	1.9051e-05
SLC6A12	solute carrier family 6, member 12	Transporters		YES	HPA034973	Group enriched	kidney,liver,brain	0.692332	5.59968	6.67351	23.972	26.3219	13.9473	41.7402	13.8771	34.625	34.625	3.59211	1.573	23.972	34.625	0.501	1.864	0.111	7.356	2.499	0.815	1.043	2.827	1.302	1.024	3.926	0.087	2.341	0.859	2.63	1.277	1.062	3.186	0.098	0.277	0.434	0.418	0.274	0.606	ENSG00000111181		P48065,P48065,P48065,F5H2T6,F5H4L6,P48065,P48065	1.23126e-07
SALL1	sal-like 1 (Drosophila)	Transcription factors			HPA049829	Group enriched	kidney,liver,brain,cervix,thyroid	1.19517	5.14538	5.3418	24.581	25.3582	19.3431	34.8524	18.7722	24.581	20.567	4.60163	2.684	24.581	20.567	0.518	0.015	0.977	16.57	3.01	0.037	0.069	0.634	0.73	0.092	1.388	0.153	19.591	3.951	2.121	0.56	1.147	20.338	0.25	0.447	0.084	3.398	0.003	0.329	ENSG00000103449	The protein encoded by this gene is a zinc finger transcriptional repressor and may be part of the NuRD histone deacetylase complex (HDAC). Defects in this gene are a cause of Townes-Brocks syndrome (TBS) as well as bronchio-oto-renal syndrome (BOR). Two transcript variants encoding different isoforms have been found for this gene. [provided by RefSeq, Jul 2008]	Q9NSC2,H3BQ32,H3BSM9,F5H733,Q9NSC2	6.26415e-07
GLDC	glycine dehydrogenase (decarboxylating)	Enzymes			HPA002318	Group enriched	kidney,liver,brain,placenta	1.17748	6.25497	8.18298	26.458	34.0214	34.772	9.30487	27.7318	26.458	22.47	3.2333	0.698	26.458	22.47	0.124	0.591	0.829	7.532	0.519	0.945	1.052	0.788	0.468	0.058	1.021	0.105	0.505	15.347	1.908	0.46	0.866	2.87	0.325	0.094	0.534	0.089	0.218	0.425	ENSG00000178445	Degradation of glycine is brought about by the glycine cleavage system, which is composed of four mitochondrial protein components: P protein (a pyridoxal phosphate-dependent glycine decarboxylase), H protein (a lipoic acid-containing protein), T protein (a tetrahydrofolate-requiring enzyme), and L protein (a lipoamide dehydrogenase). The protein encoded by this gene is the P protein, which binds…	P23378	8.06631e-09
MFAP3L	microfibrillar-associated protein 3-like		YES	YES	HPA017986	Group enriched	kidney,liver,brain,testis,urinarybladder,skin	0.719947	6.5314	4.13808	27.178	29.3899	20.0299	35.9105	23.3808	37.75	37.75	6.56778	2.677	27.178	18.813	0.9	3.206	2.771	19.824	0.71	1.224	0.808	1.154	0.635	3.54	0.452	1.741	3.308	2.387	37.75	3.127	16.361	3.256	0.919	1.441	18.801	0.521	1.942	1.884	ENSG00000198948		O75121,O75121,D6RAB5,D6RCF0,D6RCC0,O75121,O75121,D6RDM6,D6RGZ8,D6R9L7	1.58995e-06
C22orf45	chromosome 22 open reading frame 45				HPA030441	Group enriched	kidney,liver,duodenum,testis,bonemarrow	0.574082	5.97953	5.07699	6.831	9.32265	6.66426	2.66921	8.6685	11.899	11.899	1.34548	0.132	6.831	7.719	0.024	0.192	0.267	0.181	0.216	0.261	0.313	0.458	1.055	0.203	2.565	0.137	0.142	0.023	11.899	0.111	0.097	0.043	0.058	0.498	0.193	0.078	2.528	0.104	ENSG00000178803		P86434,P86434	NA
GLYAT	glycine-N-acyltransferase	Enzymes			NA	Group enriched	kidney,liver,fat	1.22421	247.363	13.2793	268.034	400.353	297.093	94.9025	279.786	268.034	218.945	20.1844	0.729	268.034	218.945	0.064	0	0.071	0.241	0.307	0	0.021	0.025	0.027	0.443	0	54.003	0.022	0.017	0.259	0.577	0	0.02	0.349	0.125	0.024	0	0	0.675	ENSG00000149124	The glycine-N-acyltransferase protein conjugates glycine with acyl-CoA substrates in the mitochondria. The protein is thought to be important in the detoxification of endogenous and xenobiotic acyl-CoA's. Two transcript variants encoding different isoforms have been found for this gene. [provided by RefSeq, Jul 2008]	,Q6IB77,Q6IB77,Q6IB77	9.06666e-39
FCAMR	Fc receptor, IgA, IgM, high affinity			YES	NA	Group enriched	kidney,liver,lymphnode,appendix	1.36121	5.85494	10.6934	34.376	31.7937	42.6865	5.92424	57.0997	34.376	25.254	3.2147	1.3	34.376	8.339	0	0.035	0.077	0.029	1.155	3.259	25.254	8.356	1.111	0	1.86	0.017	0	0.008	0.088	0.439	0.181	0.044	0.047	0	0.021	0	0.005	0.796	ENSG00000162897		F8W7R9,Q8WWV6,Q8WWV6,Q8WWV6	4.05836e-12
GATM	glycine amidinotransferase	Enzymes			HPA026077	Group enriched	kidney,liver,pancreas	0.863734	5.49703	6.44228	974.197	1299.69	1024.24	390.298	1182.56	1127.89	1127.89	151.219	13.384	974.197	766.404	1127.89	6.578	13.522	107.283	85.83	28.437	17.526	13.443	114.602	20.069	173.942	8.395	10.101	63.233	80.144	47.987	20.288	65.435	22.563	41.83	108.177	109.711	1.363	40.587	ENSG00000171766	This gene encodes a mitochondrial enzyme that belongs to the amidinotransferase family. This enzyme is involved in creatine biosynthesis, whereby it catalyzes the transfer of a guanido group from L-arginine to glycine, resulting in guanidinoacetic acid, the immediate precursor of creatine. Mutations in this gene cause arginine:glycine amidinotransferase deficiency, an inborn error of creatine syn…	P50440,P50440,H0YMX4,H0YLC6,H0YN43,,H0YKW9	3.78549e-07
SARDH	sarcosine dehydrogenase	Enzymes			NA	Group enriched	kidney,liver,pancreas	0.330086	7.44581	3.5456	14.4	19.693	16.5668	4.66893	16.6704	43.625	43.625	4.06137	0.779	14.4	43.625	18.57	1.338	2.043	1.012	0.925	1.084	3.086	1.868	1.032	2.257	1.164	0.593	2.294	0.94	0.764	1.376	0.94	1.13	0.398	1.172	0.116	2.94	0.382	3.429	ENSG00000123453	This gene encodes an enzyme localized to the mitochondrial matrix which catalyzes the oxidative demethylation of sarcosine. This enzyme is distinct from another mitochondrial matrix enzyme, dimethylglycine dehydrogenase, which catalyzes a reaction resulting in the formation of sarcosine. Mutations in this gene are associated with sarcosinemia. Alternatively spliced transcript variants have been d…	Q9UL12,Q5SYV2,Q5SYV1,Q5SYU9,Q9UL12,B4DPI2,Q9UL10	6.76145e-07
C14orf105	chromosome 14 open reading frame 105				HPA029202	Group enriched	kidney,liver,pancreas,gallbladder	2.37314	17.7136	12.7114	80.02	82.0487	99.1087	75.5972	63.3239	80.02	33.719	6.29515	0.175	80.02	33.719	19.334	0	0.175	0.039	0.944	0	0.015	0	0.081	0	2.31	0.053	0.786	0.037	0.027	30.601	1.61	0	0.008	0.007	0	0.019	0	0.009	ENSG00000100557		Q9NVL8,E9PSE9,Q05C89,F5GWJ3,E9PI50,,E9PI50,Q05C89,E9PI50	5.14122e-30
SORD	sorbitol dehydrogenase	Enzymes			HPA040260,HPA040621	Group enriched	kidney,liver,prostate,thyroid	0.426691	5.88431	2.52237	103.752	151.563	110.583	34.0829	118.779	243.155	243.155	41.1327	17.624	103.752	243.155	8.61	5.64	195.371	9.483	33.068	4.735	6.651	10.118	27.286	24.742	17.939	3.478	9.485	3.646	9.722	29.534	29.353	236.051	25.137	8.631	25.776	6.701	5.629	9.267	ENSG00000140263	Sorbitol dehydrogenase (SORD; EC 1.1.1.14) catalyzes the interconversion of polyols and their corresponding ketoses, and together with aldose reductase (ALDR1; MIM 103880), makes up the sorbitol pathway that is believed to play an important role in the development of diabetic complications (summarized by Carr and Markham, 1995 [PubMed 8535074]). The first reaction of the pathway (also called the …	Q00796,B7Z3A6,H0YKB3,H0YLA4	2.63498e-05
REEP6	receptor accessory protein 6			YES	HPA003895	Group enriched	kidney,liver,smallintestine,adrenal,duodenum,testis	0.206006	5.53057	1.14217	31.968	28.2541	35.2557	11.6945	52.6693	155.18	155.18	27.9888	4.532	31.968	131.602	9.273	2.083	19.334	6.051	3.633	1.53	1.148	1.09	137.265	38.702	146.851	11.275	3.931	2.215	155.18	7.445	3.999	5.888	6.212	1.612	4.51	5.089	0.73	12.549	ENSG00000115255		Q96HR9,,	2.45065e-10
ACY1	aminoacylase 1	Peptidases,Enzymes			CAB003695,HPA036174,HPA036175	Group enriched	kidney,liver,smallintestine,duodenum	1.80677	5.44282	7.88551	346.798	498.412	398.671	108.898	381.211	346.798	191.944	43.9791	37.628	346.798	127.74	6.893	12.002	20.694	8.153	32.077	12.256	11.291	12.279	152.728	26.127	191.944	23.553	8.774	14.916	6.062	15.64	18.097	30.215	12.77	13.929	9.172	8.252	7.81	19.637	ENSG00000243989	This gene encodes a cytosolic, homodimeric, zinc-binding enzyme that catalyzes the hydrolysis of acylated L-amino acids to L-amino acids and an acyl group, and has been postulated to function in the catabolism and salvage of acylated amino acids. This gene is located on chromosome 3p21.1, a region reduced to homozygosity in small-cell lung cancer (SCLC), and its expression has been reported to be…	F8WC59,C9JWD4,C9J6I6,C9J9D8,Q03154,C9JYZ0,Q03154	0.0145123
SLC28A1	solute carrier family 28, member 1	Transporters		YES	HPA019551	Group enriched	kidney,liver,smallintestine,duodenum	0.971218	41.2455	7.103	34.318	39.9309	43.0132	14.174	40.1558	35.335	35.335	4.83148	0.024	34.318	30.101	0	0.01	0.039	0.084	0.119	0.038	0.077	0.028	35.335	0.044	27.942	0.127	0.038	0.774	0.075	0.367	0.036	0.015	0.039	0.65	0.035	0.054	0.011	0.07	ENSG00000156222		O00337,O00337,F5H560,B7Z533,B7Z3L6,O00337,B7Z3M4	1.17213e-23
ALDOB	aldolase B, fructose-bisphosphate	Enzymes			CAB020827,HPA002198	Group enriched	kidney,liver,smallintestine,duodenum	0.96467	16.0282	6.9087	1867.03	2239.51	2219.03	553.07	2456.5	1935.4	1935.4	270.243	26.255	1867.03	1775.38	4.62	0.064	1.343	2.842	10.105	0.279	1.556	9.907	1935.4	0.872	1544.11	1.708	1.487	0.038	0.61	111.084	0.387	0.056	0.667	0.354	0.162	0.178	0.022	0.047	ENSG00000136872	Fructose-1,6-bisphosphate aldolase (EC 4.1.2.13) is a tetrameric glycolytic enzyme that catalyzes the reversible conversion of fructose-1,6-bisphosphate to glyceraldehyde 3-phosphate and dihydroxyacetone phosphate. Vertebrates have 3 aldolase isozymes which are distinguished by their electrophoretic and catalytic properties. Differences indicate that aldolases A, B, and C are distinct proteins, t…	P05062,Q5T7D5	1.17213e-23
KHK	ketohexokinase (fructokinase)	Enzymes			HPA007040	Group enriched	kidney,liver,smallintestine,duodenum	0.949065	27.0836	6.40182	207.978	329.922	201.285	67.2149	233.489	219.14	219.14	32.4873	5.553	207.978	219.14	7.371	3.544	2.743	6.197	3.049	2.664	2.878	3.428	189.671	6.091	181.745	3.474	4.676	1.128	3.802	1.581	2.524	1.713	2.65	1.109	2.385	4.551	1.641	3.872	ENSG00000138030	This gene encodes ketohexokinase that catalyzes conversion of fructose to fructose-1-phosphate. The product of this gene is the first enzyme with a specialized pathway that catabolizes dietary fructose. Alternatively spliced transcript variants encoding different isoforms have been identified. [provided by RefSeq, Jul 2008]	P50053,P50053,C9JDL1	2.17396e-13
PCK2	phosphoenolpyruvate carboxykinase 2 (mitochondrial)	Enzymes			CAB018734,HPA053502,HPA051162	Group enriched	kidney,liver,smallintestine,duodenum	0.566971	5.49989	3.77658	169.034	225.102	192.661	46.6441	211.73	298.135	298.135	44.7585	39.886	169.034	192.422	29.545	17.537	8.41	3.384	18.219	20.476	17.078	15.68	217.884	9.007	298.135	24.939	4.376	6.071	19.474	10.768	14.072	27.294	10.772	2.576	12.321	1.804	6.486	10.83	ENSG00000100889	This gene encodes a member of the phosphoenolpyruvate carboxykinase (GTP) family. The protein is a mitochondrial enzyme that catalyzes the conversion of oxaloacetate to phosphoenolpyruvate in the presence of GTP. A cytosolic form encoded by a different gene has also been characterized and is the key enzyme of gluconeogenesis in the liver. The encoded protein may serve a similar function, although…	H0YM31,Q16822,H0YNG4,Q16822,H0YMU6,H0YNH9,B4DW73,B4DW73,H0YKC4,H0YML5,,	4.43249e-06
CYP4F2	cytochrome P450, family 4, subfamily F, polypeptide 2	Enzymes	YES	YES	HPA017265,HPA014048	Group enriched	kidney,liver,smallintestine,duodenum	0.396673	14.1028	3.71892	44.613	56.8391	44.6085	8.09247	68.9118	112.468	112.468	11.9962	2.435	44.613	112.468	0.157	0	5.437	0.17	0.816	0.039	0.046	0.197	77.51	0	72.117	0.252	0.175	0.021	0.424	4.489	0.154	0	0.114	0	0.756	0	1.382	0.126	ENSG00000186115	This gene encodes a member of the cytochrome P450 superfamily of enzymes. The cytochrome P450 proteins are monooxygenases which catalyze many reactions involved in drug metabolism and synthesis of cholesterol, steroids and other lipids. This protein localizes to the endoplasmic reticulum. The enzyme starts the process of inactivating and degrading leukotriene B4, a potent mediator of inflammation…	P78329,A8MU03,,,,B4DV75	1.39672e-17
PLA2G12B	phospholipase A2, group XIIB		YES		NA	Group enriched	kidney,liver,smallintestine,duodenum	0.304477	9.21829	2.7291	11.086	14.0874	16.0688	2.57441	11.6152	36.41	36.41	4.06215	2.759	11.086	36.41	0	1.958	0	0.06	0.079	0.019	0.032	0.122	28.826	0	25.411	0.078	0	0.016	0.357	0.028	0	0.015	0	2.386	0.022	0	0.014	0	ENSG00000138308	Phospholipase A2 (PLA2) enzymes catalyze hydrolysis of glycolipids to release free fatty acids and lysophospholipids. PLA2G12B belongs to the PLA2 family, but it is catalytically inactive due to an amino acid change in its active site and has altered phospholipid-binding properties (Rouault et al., 2003 [PubMed 14516201]).[supplied by OMIM, Mar 2008]	Q9BX93	5.19955e-12
ABCC2	ATP-binding cassette, sub-family C (CFTR/MRP), member 2	Transporters		YES	CAB037271,HPA004860	Group enriched	kidney,liver,smallintestine,duodenum,gallbladder	0.294284	24.3967	2.41129	15.982	17.8985	23.3812	2.93393	19.7153	54.308	54.308	6.628	0.368	15.982	54.308	0.26	0.228	0.212	0.114	0.218	0.502	0.833	0.799	36.891	0.329	35.743	0.403	0.214	0.558	0.583	26.755	0.756	0.143	0.264	0.061	1.391	0.169	0.536	0.336	ENSG00000023839	The protein encoded by this gene is a member of the superfamily of ATP-binding cassette (ABC) transporters. ABC proteins transport various molecules across extra- and intra-cellular membranes. ABC genes are divided into seven distinct subfamilies (ABC1, MDR/TAP, MRP, ALD, OABP, GCN20, White). This protein is a member of the MRP subfamily which is involved in multi-drug resistance. This protein is…	Q92887,Q5TCZ5	5.51469e-15
DEPDC7	DEP domain containing 7				HPA015800	Group enriched	kidney,liver,smallintestine,duodenum,testis	0.29395	5.02178	1.76264	12.283	18.0726	14.0293	4.90372	12.1266	41.786	41.786	6.96852	4.997	12.283	41.786	2.014	1.045	1.959	2.986	0.604	0.385	0.981	2.277	35.679	1.064	28.721	0.438	1.267	1.131	26.786	5.629	1.497	0.479	3.067	0.709	5.785	1.699	1.154	1.728	ENSG00000121690		Q96QD5,G5E941	2.22154e-07
CHST13	carbohydrate (chondroitin 4) sulfotransferase 13	Enzymes	YES		NA	Group enriched	kidney,liver,spleen,testis	0.274098	6.73091	3.15507	2.636	3.88313	3.08859	1.00869	2.5621	9.617	9.617	0.835481	0.694	2.636	9.617	0	0.206	0	0.054	0.502	2.056	0.088	0.262	0.683	0.045	0.421	0.128	0.084	0.074	4.376	0.045	0.044	0	0.015	0.055	0.044	0.017	0.378	0.034	ENSG00000180767	The protein encoded by this gene belongs to the sulfotransferase 2 family. It is localized to the golgi membrane, and catalyzes the transfer of sulfate to the C4 hydroxyl of beta-1,4-linked N-acetylgalactosamine (GalNAc) flanked by glucuronic acid residue in chondroitin. Chondroitin sulfate constitutes the predominant proteoglycan present in cartilage and is distributed on the surfaces of many ce…	Q8NET6	6.32815e-08
ETNK2	ethanolamine kinase 2	Enzymes			HPA057167	Group enriched	kidney,liver,testis,esophagus,ovary	0.748624	5.25022	4.92042	72.237	127.941	80.2409	22.5345	58.2319	96.493	96.493	14.6811	1.878	72.237	96.493	4.113	2.681	7.681	4.142	1.299	3.011	1.64	1.879	1.577	6.071	2.146	2.571	7.551	4.194	85.985	5.101	5.312	11.82	20.305	2.378	3.515	35.268	0.637	4.904	ENSG00000143845	The protein encoded by this gene is a member of choline/ethanolamine kinase family which catalyzes the first step of phosphatidylethanolamine (PtdEtn) biosynthesis via the cytidine diphosphate (CDP) ethanolamine pathway. [provided by RefSeq, Jul 2008]	Q9NVF9,Q9NVF9,Q5SXX4,B7ZC33,Q5SXX8,B7ZC34,Q5SXX7,,Q9NVF9,B7Z1G7	8.66023e-09
DIO1	deiodinase, iodothyronine, type I	Enzymes		YES	NA	Group enriched	kidney,liver,thyroid	0.356122	171.586	5.5943	104.624	141.249	117.364	21.1597	138.725	293.787	293.787	18.7019	0.341	104.624	98.845	0	0.598	0.161	0.187	0.445	0.206	0.39	0.398	0.185	0.337	0.163	0.311	0.2	0.346	0.745	0.966	0.073	293.787	0.533	0.364	0.148	0.19	0.069	0.339	ENSG00000211452	The protein encoded by this gene is a thiol-requiring propylthiouracil-sensitive oxidoreductase. It activates thyroid hormone by converting the prohormone thyroxine (T4) by outer ring deiodination (ORD) to bioactive 3,3',5-triiodothyronine (T3). It also degrades both hormones by inner ring deiodination (IRD). Alternative splicing results in multiple transcript variants encoding different isoforms…	E9PI35,,P49895,P49895,C6ZRC2,E9PI35,E9PM07,P49895,P49895,E9PM07,D3DQ42,P49895	2.40567e-30
IRX1	iroquois homeobox 1	Transcription factors			HPA043160	Group enriched	kidney,lung,fat,skin,salivarygland	1.00986	10.9459	8.86458	7.986	7.31501	3.93201	16.1234	4.57183	7.986	7.908	0.900889	0.036	7.986	0	0.13	2.929	0.048	0.403	0	0	0.13	0	0.014	0.022	0	1.898	0	0	0.099	0	0	0.064	0.249	0.28	1.718	0	0.41	7.908	ENSG00000170549	This gene encodes a member of the Iroquois homeobox protein family. Homeobox genes in this family are involved in pattern formation in the embryo. The gene product has been identified as a tumor suppressor in gastric (PMID: 21602894, 20440264) and head and neck cancers (PMID: 18559491). A pseudogene of this gene is located on chromosome 13. [provided by RefSeq, Dec 2011]	P78414	4.7738e-10
C9orf135	chromosome 9 open reading frame 135				HPA021261,HPA021325	Group enriched	kidney,lung,testis,gallbladder	0.217983	5.05395	2.6809	3.074	3.49784	4.14797	1.59529	3.05451	14.102	14.102	1.14663	0.046	3.074	0.045	0.868	4.712	0	0.42	0.156	0.033	0.102	0.114	0	0.653	0	0.133	1.316	0	14.102	4.716	0.259	0.059	0.064	0	0	0	0.027	0.06	ENSG00000204711		Q5VTT2,A7E2U4,E9PIA3,E9PIA3,,	5.96417e-15
PKHD1	polycystic kidney and hepatic disease 1 (autosomal recessive)		YES	YES	HPA031227,HPA031229	Group enriched	kidney,pancreas	2.59596	6.29766	15.7049	12.066	15.502	11.9872	13.1971	7.57806	12.066	4.648	0.768296	0.066	12.066	0.692	4.648	0.054	0.078	0.01	0.301	0.002	0.025	0.057	0.017	0.07	0.009	0.034	0.032	0.011	0.586	1.327	0.287	0.01	0.009	0.005	0.34	0.003	0.001	0.004	ENSG00000170927	The protein encoded by this gene is predicted to have a single transmembrane (TM)-spanning domain and multiple copies of an immunoglobulin-like plexin-transcription-factor domain. Alternative splicing results in two transcript variants encoding different isoforms. Other alternatively spliced transcripts have been described, but the full length sequences have not been determined. Several of these …	P08F94,P08F94	2.82617e-10
FXYD2	FXYD domain containing ion transport regulator 2	Transporters		YES	CAB004649	Group enriched	kidney,pancreas,gallbladder,salivarygland	1.52064	62.9812	11.1192	851.398	1036.77	770.191	777.572	821.059	851.398	559.896	76.5702	2.396	851.398	4.813	282.024	1.238	2.464	0.864	2.047	2.975	8.027	2.139	0.681	0.753	1.219	1.526	1.766	1.279	1.352	328.882	3.005	0.591	0.56	1.154	0.522	1.93	1.894	559.896	ENSG00000137731	This gene encodes a member of the FXYD family of transmembrane proteins. This particular protein encodes the sodium/potassium-transporting ATPase subunit gamma. Mutations in this gene have been associated with Renal Hypomagnesemia-2. Alternatively spliced transcript variants have been described. Read-through transcripts have been observed between this locus and the upstream FXYD domain-containing…	P54710,P54710,P54710,P54710	5.09336e-08
NPHS1	nephrosis 1, congenital, Finnish type (nephrin)		YES	YES	CAB035555	Group enriched	kidney,pancreas,lymphnode	1.52766	17.0646	13.3902	20.602	19.4577	20.39	10.5634	31.9987	20.602	13.486	1.53859	0.067	20.602	0	13.486	0.003	0.073	0.103	0.457	0.451	4.205	0.688	0.109	0.019	0.028	0	0.12	0	0.748	0.221	0.01	0.002	0.006	0.013	0.013	0.037	0	0.081	ENSG00000161270	This gene encodes a member of the immunoglobulin family of cell adhesion molecules that functions in the glomerular filtration barrier in the kidney. The gene is primarily expressed in renal tissues, and the protein is a type-1 transmembrane protein found at the slit diaphragm of glomerular podocytes. The slit diaphragm is thought to function as an ultrafilter to exclude albumin and other plasma …	O60500,O60500	1.0634e-10
DNASE1	deoxyribonuclease I	Enzymes	YES		HPA010703	Group enriched	kidney,pancreas,smallintestine,duodenum	0.325116	6.83762	2.04436	51.789	51.7262	30.949	95.3957	29.0866	159.294	159.294	25.3326	7.902	51.789	1.289	115.992	7.426	13.178	6.585	16.998	10.905	17.581	12.724	153.774	6.134	159.294	6.402	9.888	8.563	15.162	6.279	7.31	6.949	6.668	4.005	9.559	9.757	3.855	8.013	ENSG00000213918	This gene encodes a member of the DNase family. This protein is stored in the zymogen granules of the nuclear envelope and functions by cleaving DNA in an endonucleolytic manner. At least six autosomal codominant alleles have been characterized, DNASE1*1 through DNASE1*6, and the sequence of DNASE1*2 represented in this record. Mutations in this gene have been associated with systemic lupus eryth…	I3L0Z9,I3L530,P24855,P24855,I3L530,I3L530,,,I3L298,I3L4B8,,B4DV35	0.0685859
KL	klotho	Enzymes	YES	YES	HPA023480	Group enriched	kidney,placenta	4.63904	6.72838	16.6648	120.601	149.835	148.789	43.3737	140.406	120.601	25.997	7.23689	1.308	120.601	0.233	0.754	5.086	10.894	0.68	1.391	2.981	1.095	1.052	3.007	2.018	2.741	3.139	1.387	25.997	0.869	1.859	2.274	1.933	1.453	1.114	0.587	0.223	0.111	0.609	ENSG00000133116	This gene encodes a type-I membrane protein that is related to beta-glucosidases. Reduced production of this protein has been observed in patients with chronic renal failure (CRF), and this may be one of the factors underlying the degenerative processes (e.g., arteriosclerosis, osteoporosis, and skin atrophy) seen in CRF. Also, mutations within this protein have been associated with ageing and bo…	Q9UEF7,B3KUJ4	2.06361e-07
CLDN19	claudin 19	Transporters		YES	NA	Group enriched	kidney,placenta	1.99775	71.9009	17.0663	22.233	22.0751	9.80218	46.761	10.2943	22.233	11.129	1.30274	0.104	22.233	0.13	0.024	0.051	0.229	0	0.138	0.034	0.012	0.013	0.173	0.136	0.021	0.232	0	11.129	0.043	0	0.057	0.006	0.103	0.036	0.046	0.019	0.008	0.197	ENSG00000164007	The product of this gene belongs to the claudin family. It plays a major role in tight junction-Highly tissue enriched obliteration of the intercellular space, through calcium-independent cell-adhesion activity. Defects in this gene are the cause of hypomagnesemia renal with ocular involvement (HOMGO). HOMGO is a progressive renal disease characterized by primary renal magnesium wasting with hypo…	Q8N6F1,Q8N6F1,F5H5P9	2.65292e-12
REN	renin	Peptidases,Plasma proteins,Enzymes	YES		CAB025903,HPA005131	Group enriched	kidney,placenta	1.11562	5.40108	11.4282	25.28	14.5038	12.6309	8.07781	65.909	25.28	22.66	2.21207	0.334	25.28	0.253	0	0.385	0.082	0.053	0.047	0.013	0.015	0.257	0.115	0.172	0.25	0	4.438	22.66	0.529	0.052	0.695	0	0.021	0.051	0.019	3.877	0	0.128	ENSG00000143839	Renin catalyzes the first step in the activation pathway of angiotensinogen--a cascade that can result in aldosterone release,vasoconstriction, and increase in blood pressure. Renin, an aspartyl protease, cleaves angiotensinogen to form angiotensin I, which is converted to angiotensin II by angiotensin I converting enzyme, an important regulator of blood pressure and electrolyte balance. Transcri…	P00797,P00797	0.000459022
SLC22A11	solute carrier family 22, member 11	Transporters		YES	HPA026076	Group enriched	kidney,placenta	0.632518	107.713	10.2047	45.072	48.7018	67.5564	19.2632	44.766	71.258	71.258	4.41678	0.174	45.072	0.54	0.159	0.092	0.069	0.072	0.038	0.429	0.011	0.023	0	0.332	0	0	0.289	71.258	0.265	0.132	0.107	0.052	0.017	0.009	0	0.033	0.025	0.055	ENSG00000168065	The protein encoded by this gene is involved in the sodium-independent transport and excretion of organic anions, some of which are potentially toxic. The encoded protein is an integral membrane protein and is found mainly in the kidney and in the placenta, where it may act to prevent potentially harmful organic anions from reaching the fetus. [provided by RefSeq, Jul 2008]	Q9NSA0,Q9NSA0,A6NCG2,,H7C3R9	1.21814e-28
DUSP9	dual Highly tissue enrichedity phosphatase 9	Enzymes			HPA003336	Group enriched	kidney,placenta	0.433463	42.9728	7.79146	35.293	35.3608	21.7057	59.5542	24.5504	81.421	81.421	4.5297	0.024	35.293	0.076	0.097	0.014	0.15	0.77	0.034	0.1	0.048	0.039	0.013	0	0.38	0.135	0	81.421	1.358	0	1.14	0	0	0.026	0.099	0.672	0	0.413	ENSG00000130829	The protein encoded by this gene is a member of the dual Highly tissue enrichedity protein phosphatase subfamily. These phosphatases inactivate their target kinases by dephosphorylating both the phosphoserine/threonine and phosphotyrosine residues. They negatively regulate members of the mitogen-activated protein (MAP) kinase superfamily (MAPK/ERK, SAPK/JNK, p38), which is associated with cellula…	Q99956,Q8N4A4,Q99956	4.32629e-20
IGF2BP1	insulin-like growth factor 2 mRNA binding protein 1				HPA021367	Group enriched	kidney,placenta,testis	0.357225	13.7282	3.87984	2.173	3.29334	1.8948	0.56008	2.94474	6.083	6.083	0.560074	0.007	2.173	0.031	0.006	0.263	0.006	0.003	0.015	0.076	0.325	0.153	0.202	0.035	0.31	0.037	0.122	5.129	6.083	0.077	0.033	0.003	0	0.008	0	0	0	0.025	ENSG00000159217	This gene encodes a member of the insulin-like growth factor 2 mRNA-binding protein family. The protein encoded by this gene contains four K homology domains and two RNA recognition motifs. It functions by binding to the mRNAs of certain genes, including insulin-like growth factor 2, beta-actin and beta-transducin repeat-containing protein, and regulating their translation. Two transcript variant…	Q9NZI8,C9JT33	1.02707e-19
CTSL2	cathepsin L2	Peptidases,Enzymes	YES		CAB017112	Group enriched	kidney,placenta,testis,esophagus,skin	0.211821	10.2711	2.24942	15.862	21.5838	17.5311	5.37273	18.9606	74.884	74.884	7.05159	3.035	15.862	0.226	0.395	1.127	1.41	0.676	2.805	0.377	0.401	0.748	0.776	0.258	1.514	0.198	3.293	17.583	74.884	1.143	0.381	1.425	18.749	0.186	42.036	0.2	0.094	0.611	ENSG00000136943	The protein encoded by this gene, a member of the peptidase C1 family, is a lysosomal cysteine proteinase that may play an important role in corneal physiology. This gene is expressed in colorectal and breast carcinomas but not in normal colon, mammary gland, or peritumoral tissues, suggesting a possible role for this gene in tumor processes. Alternatively spliced variants, encoding the same prot…	O60911,O60911	2.981e-12
LRP2	low density lipoprotein receptor-related protein 2		YES	YES	HPA005980	Group enriched	kidney,placenta,thyroid	2.87623	9.7452	15.7673	74.388	86.6275	110.08	21.0683	79.7751	74.388	25.863	4.71785	0.209	74.388	0.289	0.004	2.497	0.248	3.973	0.097	0.062	0.079	0.102	0.003	0.002	0.004	0.104	0.015	15.902	0.65	1.125	0.015	25.863	0.001	0.327	0.068	0.247	0.004	1.104	ENSG00000081479	The protein encoded by this gene, low density lipoprotein-related protein 2 (LRP2) or megalin, is a multi-ligand endocytic receptor that is expressed in many different tissues but primarily in absorptive epithilial tissues such as the kidney. This glycoprotein has a large amino-terminal extracellular domain, a single transmembrane domain, and a short carboxy-terminal cytoplasmic tail. The extrace…	P98164,E9PC35	1.4272e-12
KCNJ3	potassium inwardly-rectifying channel, subfamily J, member 3	Transporters,Voltage-gated ion channels		YES	HPA024231	Group enriched	kidney,prostate,brain,smallintestine,duodenum,heart	0.601268	5.98221	3.61857	10.524	11.8406	8.2419	12.2761	9.73929	17.503	17.503	2.90833	1.288	10.524	1.793	1.077	0.161	3.652	17.503	0.634	0.5	0.054	0.099	9.396	1.573	10.824	0.425	0.19	0.041	0.486	1.864	0.876	0.098	0.149	15.006	0.009	0.288	0	0.015	ENSG00000162989	Potassium channels are present in most mammalian cells, where they participate in a wide range of physiologic responses. The protein encoded by this gene is an integral membrane protein and inward-rectifier type potassium channel. The encoded protein, which has a greater tendency to allow potassium to flow into a cell rather than out of a cell, is controlled by G-proteins and plays an important r…	P48549,B4DEW7	3.2875e-08
SIM2	single-minded homolog 2 (Drosophila)	Transcription factors			HPA029295	Group enriched	kidney,prostate,stomach,esophagus	0.664321	7.84127	6.66526	13.313	10.1544	3.93301	34.0206	5.14487	20.04	20.04	1.99737	0.156	13.313	0.182	0.03	0.165	8.32	1.263	6.096	0.109	0.09	0.052	0.12	0.263	0.132	0.24	0.337	0.134	0.269	0.231	1.523	0.207	20.04	0.09	0.174	0.204	0.006	0.183	ENSG00000159263	SIM1 and SIM2 genes are Drosophila single-minded (sim) gene homologs. The Drosophila sim gene encodes a transcription factor that is a master regulator of fruit fly neurogenesis. SIM2 maps within the so-called Down syndrome chromosomal region. Based on the mapping position, its potential function as transcriptional repressor and similarity to Drosophila sim, it is proposed that SIM2 may contribut…	Q14190,,,Q14190	3.5356e-08
ARG2	arginase, type II	Plasma proteins,Enzymes			HPA000663,CAB009435	Group enriched	kidney,prostate,thyroid	0.385764	5.26343	3.23724	43.562	48.5867	32.0491	52.0423	41.5695	112.924	112.924	13.4565	2.028	43.562	1.301	3.591	2.339	91.769	6.049	2.119	0.965	0.81	3.4	15.722	8.565	3.18	1.837	7.769	10.151	3.205	9.81	11.972	112.924	8.654	1.425	0.554	1.2	0.567	7.858	ENSG00000081181	Arginase catalyzes the hydrolysis of arginine to ornithine and urea. At least two isoforms of mammalian arginase exists (types I and II) which differ in their tissue distribution, subcellular localization, immunologic crossreactivity and physiologic function. The type II isoform encoded by this gene, is located in the mitochondria and expressed in extra-hepatic tissues, especially kidney. The phy…	P78540	1.30824e-05
BSND	Bartter syndrome, with sensorineural deafness (Barttin)			YES	HPA053836	Group enriched	kidney,salivarygland	4.21193	58.2456	21.3517	10.732	10.2881	9.58639	16.4858	6.56641	10.732	2.548	0.50263	0.004	10.732	0	0	0.015	0.042	0.014	0	0.055	0	0	0.007	0.011	0	0	0	0	0.114	0	0	0	0	0	0.017	0.008	0.004	2.548	ENSG00000162399	This gene encodes an essential beta subunit for CLC chloride channels. These heteromeric channels localize to basolateral membranes of renal tubules and of potassium-secreting epithelia of the inner ear. Mutations in this gene have been associated with Bartter syndrome with sensorineural deafness. [provided by RefSeq, Jul 2008]	Q8WZ55	4.16412e-19
CLCNKB	chloride channel, voltage-sensitive Kb			YES	NA	Group enriched	kidney,salivarygland	2.81035	6.80451	17.2159	92.525	134.983	95.9964	71.8619	67.2602	92.525	32.923	5.37441	0.385	92.525	0.025	0.353	0.498	0.535	0.088	0.359	0.19	0.038	0	0.036	1.199	0.072	0.356	0.483	0.386	1.374	0.234	0.151	9.218	0.293	2.031	0.075	1.249	0.033	32.923	ENSG00000184908	The protein encoded by this gene is a member of the family of voltage-gated chloride channels. Chloride channels have several functions, including the regulation of cell volume, membrane potential stabilization, signal transduction and transepithelial transport. This gene is expressed predominantly in the kidney and may be important for renal salt reabsorption. Mutations in this gene are associat…	P51801,Q5T5Q7,Q5T5Q6	4.69726e-13
TMEM213	transmembrane protein 213		YES	YES	HPA054059	Group enriched	kidney,salivarygland	1.67884	63.7625	16.3589	65.295	72.5905	62.5586	70.7612	55.2685	65.295	38.893	3.99141	0.164	65.295	0.011	0.063	0.817	0.556	0.081	0.114	0.017	0.151	0.059	0.126	0	0.633	0.05	0.258	0.041	0.047	0.183	0	0	0.079	0.026	0.01	0.077	0.017	38.893	ENSG00000214128		A2RRL7,A2RRL7,A2RRL7,A2RRL7,A2RRL7	2.70516e-29
ATP6V0A4	ATPase, H+ transporting, lysosomal V0 subunit a4	Transporters		YES	HPA018029	Group enriched	kidney,salivarygland	0.940734	10.8559	11.7619	54.064	63.1599	53.1355	49.8938	50.0666	57.47	57.47	4.59652	0.13	54.064	0.058	0.115	0.307	0.876	0.18	0.132	0	0.004	0	0.061	0.048	0.42	0.09	0.29	3.406	0.33	0.064	0.082	0.007	5.137	0.006	0.773	0.056	0	57.47	ENSG00000105929	This gene encodes a component of vacuolar ATPase (V-ATPase), a multisubunit enzyme that mediates acidification of intracellular compartments of eukaryotic cells. V-ATPase dependent acidification is necessary for such intracellular processes as protein sorting, zymogen activation, receptor-mediated endocytosis, and synaptic vesicle proton gradient generation. V-ATPase is composed of a cytosolic V1…	Q9HBG4,Q9HBG4,Q9HBG4	7.64121e-17
HOXC10	homeobox C10	Transcription factors			CAB046474	Group enriched	kidney,skin	4.18114	7.63563	15.8022	38.709	36.5482	30.8971	49.3792	38.0095	38.709	9.258	2.44959	0.207	38.709	0	0.031	0	2.235	0.074	0.013	0.055	2.614	0.663	0.122	2.368	0	3.141	2.886	1.122	2.221	0	0.154	0.005	0.053	0	9.258	0.208	0	0	ENSG00000180818	This gene belongs to the homeobox family of genes. The homeobox genes encode a highly conserved family of transcription factors that play an important role in morphogenesis in all multicellular organisms. Mammals possess four similar homeobox gene clusters, HOXA, HOXB, HOXC and HOXD, which are located on different chromosomes and consist of 9 to 11 genes arranged in tandem. This gene is one of se…	D6RAG4,Q9NYD6	7.291e-09
PNPLA1	patatin-like phospholipase domain containing 1				HPA037853	Group enriched	kidney,skin	0.255006	5.36789	3.938	3.451	5.91581	1.84066	1.45229	4.5953	13.533	13.533	0.876333	0.128	3.451	0.04	0	0.112	0.071	0.112	0.834	0.37	0.041	0.519	0.693	0.05	0.366	0.014	0.107	0.052	0.979	0.134	0.239	0.094	0.05	0.007	13.533	0.06	1.582	0.023	ENSG00000180316	The protein encoded by this gene belongs to the patatin-like phospholipase (PNPLA) family, which is characterized by the presence of a highly conserved patatin domain. PNPLA family members have diverse lipolytic and acyltransferase activities, and are key elements in lipid metabolism. While other members of this family have been well characterized, the function of this gene remained an enigma. Ho…	Q8N8W4,Q8N8W4,Q8N8W4,Q8N8W4	3.09606e-06
FAM151A	family with sequence similarity 151, member A				HPA016840	Group enriched	kidney,smallintestine	3.79738	12.0165	19.4474	168.167	203.145	201.192	35.4995	232.832	168.167	44.285	8.6473	2.92	168.167	8.84	0.1	0.013	0.109	0.044	0.312	0.874	5.028	0.516	44.285	0.084	0.386	0.541	0.083	0.027	0.435	0.038	0.031	0	0.018	0.407	0.022	0.092	0.056	0.049	ENSG00000162391		Q8WW52,B1AQ20	1.31576e-08
SLC34A3	solute carrier family 34, member 3	Transporters		YES	HPA023776	Group enriched	kidney,smallintestine	3.62367	53.1083	19.9366	18.064	20.2205	15.9758	3.46626	32.5942	18.064	4.985	0.906074	0.082	18.064	0	0.034	0.114	0.104	0.058	0.116	0.026	0	0	4.985	0	0.217	0.015	0.019	0.022	0.126	0.024	0.019	0.02	0.147	0.009	0.058	0	0	0.205	ENSG00000198569	This gene encodes a member of SLC34A transporter family of proteins, and is expressed primarily in the kidney. It is involved in transporting phosphate into cells via sodium cotransport in the renal brush border membrane, and contributes to the maintenance of inorganic phosphate concentration in the kidney. Mutations in this gene are associated with hereditary hypophosphatemic rickets with hyperc…	Q8N130,Q8N130	2.17321e-07
CUBN	cubilin (intrinsic factor-cobalamin receptor)		YES		NA	Group enriched	kidney,smallintestine	3.37349	31.416	18.9011	120.582	177.326	162.486	16.7076	125.808	120.582	35.744	6.37963	0.391	120.582	0.033	0.269	0.481	0.424	0.444	0.177	0.628	0.771	0.495	35.744	0.386	0.207	0.495	0.542	1.92	1.96	0.422	0.303	2.488	0.193	0.218	0.638	1.308	0.224	0.507	ENSG00000107611	Cubilin (CUBN) acts as a receptor for intrinsic factor-vitamin B12 complexes. The role of receptor is supported by the presence of 27 CUB domains. Cubulin is located within the epithelium of intestine and kidney. Mutations in CUBN may play a role in autosomal recessive megaloblastic anemia. [provided by RefSeq, Jul 2008]	O60494,Q5JQ33,H7C480,B0YIZ6	4.07337e-06
SLC5A12	solute carrier family 5, member 12	Transporters	YES	YES	HPA045181	Group enriched	kidney,smallintestine	3.34952	17.1845	19.8188	186.461	253.677	259.516	34.0041	198.646	186.461	55.668	9.4083	0.603	186.461	0.381	0	0.024	0.074	0.323	0.215	0.271	0.042	0.02	55.668	0.084	7.045	0.148	0.02	0.745	0.109	0.051	0.138	0.02	0.004	0.772	0.049	0.742	0	0.015	ENSG00000148942	Normal blood lactate is maintained at about 1.5 mM, and little filtered lactate is excreted in urine. Reabsorption of lactate is mediated by the low-affinity Na(+)-coupled lactate transporter SLC5A12 in the initial part of the proximal tubule and by the high-affinity Na(+)-coupled lactate transporter SLC5A8 (MIM 608044) in the distal proximal tubule (Gopal et al., 2007 [PubMed 17692818]).[supplie…	Q1EHB4,G3V1E3,Q1EHB4,E9PLZ7	2.33116e-13
SLC23A3	solute carrier family 23, member 3	Transporters	YES	YES	HPA019059	Group enriched	kidney,smallintestine,duodenum	1.74588	6.91355	10.669	42.947	69.5901	41.0122	16.9331	44.2525	42.947	24.599	4.02541	3.694	42.947	2.038	0.76	1.161	1.693	0.241	1.691	1.229	1.346	1.592	24.599	0.741	9.07	0.533	2.024	1.746	0.34	1.707	0.912	1.209	1.127	0.438	3.449	1.097	0.248	1.054	ENSG00000213901		,F8W735,Q6PIS1,Q6PIS1,Q6PIS1,E2QRJ3,C9JQ03,F8WET7,Q6ZV11	2.37257e-07
DHDH	dihydrodiol dehydrogenase (dimeric)	Enzymes			HPA044131	Group enriched	kidney,smallintestine,duodenum	1.46044	5.12726	8.88431	21.042	22.648	30.4057	9.5738	21.5409	21.042	14.408	2.36844	0.598	21.042	0.039	0.138	1.069	3.159	0.345	1.134	1.783	0.119	0	14.408	0.342	13.141	0.19	0.314	1.7	1.931	0.37	0.214	0.022	0.634	0	0.178	0.554	0.159	0.365	ENSG00000104808	This gene encodes an enzyme that belongs to the family of dihydrodiol dehydrogenases, which exist in multiple forms in mammalian tissues and are involved in the metabolism of xenobiotics and sugars. These enzymes catalyze the NADP1-linked oxidation of transdihydrodiols of aromatic hydrocarbons to corresponding catechols. This enzyme is a dimeric dihydrodiol dehydrogenase, and it differs from mono…	Q9UQ10,E5RFE0,E5RGT8,H0YBU7	1.79924e-07
XPNPEP2	X-prolyl aminopeptidase 2, membrane-bound	Peptidases,Enzymes	YES		CAB025136,HPA000339,CAB025269	Group enriched	kidney,smallintestine,duodenum	0.840266	16.9359	8.39749	134.293	159.94	176.141	27.033	174.06	159.822	159.822	15.992	4.871	134.293	4.017	0.017	0.634	0.504	0.229	0.916	0.43	0.494	3.7	159.822	0.227	98.68	2.177	0.473	1.198	0.208	5.382	7.731	0.22	2.527	1.039	1.583	0.174	0.104	0.135	ENSG00000122121	Aminopeptidase P is a hydrolase Highly tissue enriched for N-terminal imido bonds, which are common to several collagen degradation products, neuropeptides, vasoactive peptides, and cytokines. Structurally, the enzyme is a member of the 'pita bread fold' family and occurs in mammalian tissues in both soluble and GPI-anchored membrane-bound forms. A membrane-bound and soluble form of this enzyme h…	Q5JZ40,O43895	3.16604e-15
SLC6A19	solute carrier family 6, member 19	Transporters		YES	HPA037415	Group enriched	kidney,smallintestine,duodenum	0.824349	20.9775	7.68056	94.862	131.966	103.372	21.1057	123.006	115.075	115.075	12.3509	5.105	94.862	0.371	0.198	0	0.633	0.078	1.554	0	0.115	0.144	115.075	0	111.334	0.037	0.082	0.076	0.168	3.588	0	0.003	0.012	0	0	0	0.04	0	ENSG00000174358	This gene encodes a system B(0) transmembrane protein that actively transports most neutral amino acids across the apical membrane of epithelial cells. Mutations in this gene result in Hartnup disorder. [provided by RefSeq, Jul 2008]	E9PD72,Q695T7	4.99897e-18
SLC7A9	solute carrier family 7, member 9	Transporters		YES	HPA042591	Group enriched	kidney,smallintestine,duodenum	0.555052	7.18517	6.16696	52.151	76.3155	47.7631	9.64741	74.8783	93.957	93.957	8.45652	0.125	52.151	9.888	0.04	0.179	0.365	0.203	0.385	0.243	0.237	0.17	93.957	0.174	67.033	0.051	0.288	0.192	0.499	0.476	0.177	0.325	0.207	0	0.506	0.188	0.075	0.192	ENSG00000021488	This gene encodes a protein that belongs to a family of light subunits of amino acid transporters. This protein plays a role in the high-affinity and sodium-independent transport of cystine and neutral and dibasic amino acids, and appears to function in the reabsorption of cystine in the kidney tubule. Mutations in this gene cause non-type I cystinuria, a disease that leads to cystine stones in t…	,,P82251,,,	2.17141e-17
C19orf69	chromosome 19 open reading frame 69				HPA048484,HPA042632	Group enriched	kidney,smallintestine,duodenum	0.389894	24.953	4.16467	13.465	16.5388	17.7518	6.38137	13.1896	34.535	34.535	3.23315	0.042	13.465	0	0	1.085	0.161	0.031	0.18	0.539	0.183	0.052	33.222	0.097	34.535	0.581	0.967	0.195	0.328	0.361	0.056	0.138	0	0.615	0.06	0.111	0.021	0.27	ENSG00000204978		A6NGS2	6.34316e-12
SLC10A2	solute carrier family 10, member 2	Transporters		YES	HPA004795	Group enriched	kidney,smallintestine,duodenum	0.313238	31.6899	4.6884	12.314	15.5398	13.2089	3.46745	17.0415	39.312	39.312	2.62648	0.293	12.314	0	0	0.024	0	0	0.045	0	0.052	0	39.312	0.01	17.965	0.009	0.013	0	0.003	0.732	0	0	0	0	0.143	0	0	0	ENSG00000125255	This gene encodes a sodium/bile acid cotransporter. This transporter is the primary mechanism for uptake of intestinal bile acids by apical cells in the distal ileum. Bile acids are the catabolic product of cholesterol metabolism, so this protein is also critical for cholesterol homeostasis. Mutations in this gene cause primary bile acid malabsorption (PBAM); muatations in this gene may also be a…	Q12908	0.000549872
RP3-368B9.1	Uncharacterized protein			YES	NA	Group enriched	kidney,smallintestine,duodenum	0.308145	32.7417	3.98625	1.782	2.34405	1.84607	0.22242	2.71615	5.783	5.783	0.447037	0.12	1.782	0	0	0	0	0.015	0.011	0	0.008	0.07	4.222	0	5.783	0	0.036	0	0.023	0	0	0	0	0	0	0	0	0	ENSG00000216560		E7ETJ0,Q8NAF7	2.66436e-12
TREH	trehalase (brush-border membrane glycoprotein)	Enzymes	YES		HPA039913	Group enriched	kidney,smallintestine,duodenum	0.215026	17.1442	2.48325	18.208	24.8036	20.1242	5.06837	22.834	84.678	84.678	7.33233	3.485	18.208	3.445	0.959	0.171	0.279	0.264	2.575	0.016	0.093	0.452	76.357	0.027	84.678	0.132	0.159	0.031	1.357	3.036	0.027	0.081	2.012	0.085	0.018	0.026	0	0	ENSG00000118094	This gene encodes an enzyme that hydrolyses trehalose, a disaccharide formed from two glucose molecules found mainly in fungi, plants, and insects. A partial duplication of this gene is located adjacent to this locus on chromosome 11. [provided by RefSeq, Jul 2008]	E9PLW7,E9PPK1,E9PNA2,O43280,B7WPJ2,E7ENH4	7.99775e-10
SLC13A2	solute carrier family 13, member 2	Transporters		YES	HPA014963	Group enriched	kidney,smallintestine,duodenum,salivarygland	0.401341	7.15654	4.01681	40.112	60.2708	53.5348	8.46458	38.1787	99.945	99.945	9.98604	5.285	40.112	0.617	0.148	0.293	0.044	0.064	0.548	0	0.009	0.033	79.73	0	99.945	0.029	0.046	0.012	0.192	8.851	0.017	0	0.06	0	0	0	0.005	33.583	ENSG00000007216		Q13183,G3V1L2,E7ETH5,,,,F5GWV6	1.57879e-13
STAP1	signal transducing adaptor family member 1	SH2-domain containing proteins			HPA038529	Group enriched	kidney,spleen,lymphnode,appendix	0.216735	6.5446	2.2512	8.734	11.6429	6.70729	11.6158	4.97144	40.298	40.298	3.8797	2.267	8.734	0.336	0.083	1.39	0.409	0.025	2.795	15.949	40.298	15.727	1.55	0.157	1.561	0.089	0.637	0.19	2.533	1.685	3.083	0.043	0.865	0.282	0.09	0.063	2.916	0.995	ENSG00000035720	The protein encoded by this gene functions as a docking protein acting downstream of Tec tyrosine kinase in B cell antigen receptor signaling. The protein is directly phosphorylated by Tec in vitro where it participates in a postive feedback loop, increasing Tec activity. [provided by RefSeq, Jul 2008]	Q9ULZ2,Q9ULZ2	1.54607e-05
SLC9A4	solute carrier family 9, subfamily A, member 4	Transporters	YES	YES	HPA036097	Group enriched	kidney,stomach	0.215419	17.5435	4.22846	13.644	12.2052	9.52087	23.2036	9.64507	63.337	63.337	3.2267	0.076	13.644	0	0	0	0.104	0.163	63.337	0	0.057	0	0	0	2.194	0.054	0.029	0.033	0.334	2.185	1.496	0.047	1.399	0	0.302	0.05	0.209	1.408	ENSG00000180251		Q6AI14	1.18749e-07
CLEC18A	C-type lectin domain family 18, member A		YES		HPA048976	Group enriched	kidney,testis	4.30313	11.1641	15.7263	25.836	28.2758	34.2851	10.16	30.6241	25.836	6.004	1.64285	0.455	25.836	0.056	0.611	0.446	0.423	0.839	0.619	0.842	0.4	0.491	0.575	1.426	0.685	0.2	0.381	0.254	6.004	0.576	0.521	0.219	0.465	0.211	0.429	0.218	0.553	0.622	ENSG00000157322	This is one of three closely related paralogous genes on chromosome 16 encoding secreted proteins containing C-type lectin domains. These domains bind to carbohydrates in the presence of calcium, and may be involved in cell adhesion, immune response and apoptosis. Alternatively spliced transcript variants encoding multiple isoforms have been observed for this gene. [provided by RefSeq, Sep 2012]	A5D8T8,A5D8T8,A5D8T8,H3BNR9,F8W692	2.15979e-06
LYG1	lysozyme G-like 1		YES		HPA034721	Group enriched	kidney,testis	4.02459	5.41599	10.2173	10.637	15.0978	12.7779	7.16361	7.51022	10.637	2.643	1.04107	0.501	10.637	0.32	0.071	0.433	0.454	0.217	0.429	1.103	1.226	1.08	0.666	0.413	0.701	0.568	1.035	0.435	2.643	0.811	0.659	0.354	0.307	0.381	0.882	0.597	0.541	0.645	ENSG00000144214		Q8N1E2,Q8N1E2	0.000146892
CLEC18C	C-type lectin domain family 18, member C		YES		HPA048976	Group enriched	kidney,testis	3.72812	13.667	18.1997	36.338	47.0643	41.7962	11.7521	44.7403	36.338	9.747	1.99663	0.307	36.338	0.085	0.229	0.256	0.154	0.429	0.534	0.546	0.153	0.06	0.334	1.686	0.658	0.158	0.012	0.09	9.747	0.565	0.244	0.143	0.141	0.031	0.138	0.107	0.138	0.626	ENSG00000157335		H3BSF2,Q8NCF0,Q8NCF0,H3BUD1,Q8NCF0,F5H550	1.78518e-09
C14orf164	chromosome 14 open reading frame 164				HPA053574	Group enriched	kidney,testis	3.31608	10.9559	14.1663	20.825	24.6542	21.5986	4.7335	32.3117	20.825	6.28	1.47004	0.833	20.825	0.672	0	0.428	0.49	0.565	0.546	0.401	0.241	0.384	0.642	0.639	0.724	0.864	0.3	0.177	6.28	0.745	0.422	1.237	0.337	0.39	0.457	0.576	0.122	0.394	ENSG00000215277		A8MTL3,G3V2N7,A8MVE6,H0YJB3,A8MTL3	1.62191e-12
PFN3	profilin 3				HPA047234	Group enriched	kidney,testis	1.6061	Inf	16.6397	2.21	2.51726	1.94632	1.40875	2.96893	2.21	1.376	0.132815	0	2.21	0	0	0	0	0	0	0	0	0	0	0	0	0	0	0	1.376	0	0	0	0	0	0	0	0	0	ENSG00000196570	The product of this gene belongs to the profilin family of proteins. This protein binds to actin and affects the structure of the cytoskeleton. It also may be involved in spermatogenesis. It is a single exon gene. [provided by RefSeq, Jul 2008]	P60673	1.3866e-17
RDH8	retinol dehydrogenase 8 (all-trans)	Enzymes	YES		NA	Group enriched	kidney,testis	1.23087	15.9903	14.0657	2.735	3.64429	0	7.29469	0	2.735	2.222	0.194444	0.005	2.735	0	0	0	0	0	0	0	0	0.155	0	0	0	0.085	0	0	2.222	0	0	0	0	0	0.048	0	0	0	ENSG00000080511	All-trans-retinol dehydrogenase (RDH8) is a visual cycle enzyme that reduces all-trans-retinal to all-trans-retinol in the presence of NADPH (Rattner et al., 2000 [PubMed 10753906]). It is a member of the short chain dehydrogenase/reductase family and is located in the outer segments of photoreceptors; hence it is also known as photoreceptor retinol dehydrogenase. It is important in the visual cy…	,,Q9NYR8	2.5756e-09
RP11-527L4.2	Uncharacterized protein				NA	Group enriched	kidney,testis	0.472523	5.63621	6.90973	1.049	0	1.33567	1.94894	0.91085	2.22	2.22	0.151815	0.059	1.049	0	0.29	0	0.132	0	0.088	0	0	0	0	0	0	0	0	0	2.22	0	0	0.261	0	0	0	0	0	0	ENSG00000261514		H3BVA9	1.59952e-09
DUSP15	dual Highly tissue enrichedity phosphatase 15	Enzymes			HPA031114	Group enriched	kidney,testis	0.33332	7.11868	4.60147	16.885	14.6319	20.5869	16.847	15.4746	50.657	50.657	3.66948	0.477	16.885	0.163	0.5	0.543	1.564	3.129	1.176	0.823	0.589	0.642	0.738	2.147	0.853	1.521	2.29	1.156	50.657	0.754	0.379	4.744	0.311	2.264	0.467	2.259	0.171	1.874	ENSG00000149599	The protein encoded by this gene belongs to the non-receptor class of the protein-tyrosine phosphatase family. The encoded protein has both protein-tyrosine phophatase activity and serine/threonine-Highly tissue enriched phosphatase activity, and therefore is known as a dual Highly tissue enrichedity phosphatase. Three transcript variants encoding two different isoforms have been found for this g…	Q9H1R2,Q9H1R2,Q9H1R2,Q5QP64,Q9H1R2,Q5QP66,Q9H1R2,Q9H1R2	3.76066e-10
MNS1	meiosis-Highly tissue enriched nuclear structural 1				HPA039975,HPA040382	Group enriched	kidney,testis	0.234336	6.43453	2.39343	9.758	10.5756	5.23607	16.6362	6.58416	41.641	41.641	4.077	2.757	9.758	2.267	1.335	3.994	2.477	2.67	2.794	1.479	1.322	1.663	2.205	1.465	2.843	1.818	3.533	1.753	41.641	3.842	1.74	2.63	2.931	1.996	1.281	3.58	2.624	1.681	ENSG00000138587	This gene encodes a protein highly similar to the mouse meiosis-Highly tissue enriched nuclear structural 1 protein. The mouse protein was shown to be expressed at the pachytene stage during spermatogenesis and may function as a nuclear skeletal protein to regulate nuclear morphology during meiosis. [provided by RefSeq, Oct 2008]	Q8NEH6	4.45429e-05
MYO3B	myosin IIIB	Kinases,Enzymes			NA	Group enriched	kidney,testis,urinarybladder,thyroid	0.864958	8.67536	8.17641	5.265	6.2026	3.47238	9.04609	2.33865	6.087	6.087	0.643926	0.112	5.265	0.036	0.405	0.089	0.183	0.087	0.135	0.076	0.207	0.077	0.115	0.073	0.062	0.005	0.408	0.021	1.439	0.202	6.087	1.506	0.412	0.015	0.212	0.023	0.031	0.103	ENSG00000071909		Q8WXR4,Q8WXR4,Q8WXR4,F5H2J1,,Q8WXR4	6.24682e-08
CLDN16	claudin 16	Transporters		YES	HPA018040	Group enriched	kidney,thyroid	4.97784	6.96303	16.7883	33.247	30.9309	38.7589	33.1586	30.1395	33.247	6.679	1.98037	0.238	33.247	1.887	0.276	0.739	0.116	0.341	0.105	0.135	1.749	0.317	0.04	0.979	0	0.134	0.529	0.426	0.274	0.791	0.8	6.679	0.458	0.057	2.867	0.078	0	0.208	ENSG00000113946	Tight junctions represent one mode of cell-to-cell adhesion in epithelial or endothelial cell sheets, forming continuous seals around cells and serving as a physical barrier to prevent solutes and water from passing freely through the paracellular space. These junctions are comprised of sets of continuous networking strands in the outwardly facing cytoplasmic leaflet, with complementary grooves i…	Q9Y5I7,A0SDD8	5.49313e-07
CYP27B1	cytochrome P450, family 27, subfamily B, polypeptide 1	Enzymes			NA	Group enriched	kidney,thyroid	2.22576	7.02597	10.8556	16.987	21.0874	26.4731	5.50823	14.8779	16.987	7.632	1.56481	1.038	16.987	0.28	1.638	1.019	0.455	0.207	0.579	0.496	1.674	1.752	0.441	1.33	0.892	0.16	0.342	0.412	0.772	0.633	0.81	7.632	0.253	0.076	0.648	0.139	1.002	0.583	ENSG00000111012	This gene encodes a member of the cytochrome P450 superfamily of enzymes. The cytochrome P450 proteins are monooxygenases which catalyze many reactions involved in drug metabolism and synthesis of cholesterol, steroids and other lipids. The protein encoded by this gene localizes to the inner mitochondrial membrane where it hydroxylates 25-hydroxyvitamin D3 at the 1alpha position. This reaction sy…	O15528,F8VWR7	7.71849e-05
KCNJ16	potassium inwardly-rectifying channel, subfamily J, member 16	Transporters,Voltage-gated ion channels		YES	NA	Group enriched	kidney,thyroid	1.00334	6.34956	10.1295	149.26	169.342	157.423	146.169	124.107	149.26	148.763	14.7352	1.21	149.26	0.399	22.293	0.739	0.138	14.325	19.787	0.993	0.227	0.01	2.365	0.307	1.121	0.133	0.354	0.726	1.169	23.468	0.16	148.763	0.071	0.131	0.037	0.064	0.008	9.593	ENSG00000153822	Potassium channels are present in most mammalian cells, where they participate in a wide range of physiologic responses. The protein encoded by this gene is an integral membrane protein and inward-rectifier type potassium channel. The encoded protein, which has a greater tendency to allow potassium to flow into a cell rather than out of a cell, can form heterodimers with two other inward-rectifie…	,,,,,,Q9NPI9,Q9NPI9,Q9NPI9	3.31216e-09
[truncated: 1 more columns]
