# Supplementary material for: The Kidney Transcriptome and Proteome Defined by Transcriptomics and Antibody-Based Profiling
Source: PLoS One. 2014 Dec 31;9(12):e116125. doi: 10.1371/journal.pone.0116125 (PMC4281243; doi:10.1371/journal.pone.0116125)
Supplement: S3 File — The highly kidney enriched genes of Table 1 with measures of variance and individual FPKM values of four individual kidney samples. (XLS) [file pone.0116125.s011.xls]

## Sheet: Sheet1
File S3: The highly kidney enriched genes
Gene name	Description	Main localisation	Kidney mRNA	Standard deviation	TS score	HPA	kidney 1	kidney 2	kidney 3	kidney 4
UMOD	Uromodulin	Membrane	1421	135.077	647	Yes	1578.99	1302.47	1487.17	1314.47
SLC22A8	Solute carrier family 22, member 8	Membrane	269	143.15	633	Yes	333.719	355.634	54.4931	330.393
SLC12A1	Solute carrier family 12, member 1	Membrane	406	166.917	460	Yes	470.461	322.9	605.69	225.316
TMEM174	Transmembrane protein 174	Membrane	97	53.0832	443	Yes	151.435	86.71	28.1652	122.423
MCCD1	Mitochondrial coiled-coil domain 1	Membrane	27	16.295	271	Yes	28.9678	47.6732	8.19872	23.5532
SLC34A1	Solute carrier family 34, member 1	Membrane	176	90.2224	219	Yes	213.1	198.281	43.7982	247.209
AQP2	Aquaporin 2 (collecting duct)	Membrane	315	191.536	177	Yes	441.517	147.99	515.491	153.871
SLC22A12	Solute carrier family 22, member 12	Membrane	108	57.9584	162	Yes	176.854	116.646	35.5448	104.437
SLC22A2	Solute carrier family 22, member 2	Membrane	97	28.4749	154	Yes	121.622	110.142	56.5521	101.254
SLC22A6	Solute carrier family 22, member 6	Membrane	198	104.334	144	No	240.469	249.772	41.3905	258.391
KCNJ1	Potassium inwardly-rectifying channel	Membrane	132	33.2789	140	Yes	136.634	117.253	176.057	98.1991
SLC7A13	Solute carrier family 7, membrane 13	Membrane	19	12.012	118	No	34.0127	20.2563	4.68265	17.9423
NPHS2	Nephrosis 2, idiopathic, (podocin)	Membrane	68	26.866	116	Yes	69.3578	76.7199	31.3753	95.3175
SLC6A18	Solute carrier family 6, member 18	Membrane	11	6.929	106	Yes	4.77387	12.3637	5.59924	19.6538
SLC36A2	Solute carrier family 36, member 2	Membrane	64	34.2682	97	Yes	61.1606	66.814	21.9753	105.724
SLC12A3	Solute carrier family 12, member 3	Membrane	129	37.5553	84	Yes	160.591	97.5227	96.1199	163.084
SLC22A13	Solute carrier family 22, member 13	Membrane	12	6.35595	74	Yes	16.0379	11.5869	2.73031	16.3808
ATP6V1G3	ATPase, H+ transporting, lysosomal	Membrane	38	2.46074	73	Yes	37.1128	39.3184	34.9923	40.5679
MIOX	Myo-inositol oxygenase	Cytoplasm	625	342.154	73	Yes	866.749	688.432	124.322	820.098
TMEM207	Transmembrane protein 207	Membrane	10	1.98383	59	Yes	12.3066	7.49709	9.73701	10.3921
